# Supplementary material for: Elucidating the Causal Impact of Dietary Factors on Rheumatoid Arthritis: Insights From Multivariable Mendelian Randomization Analysis
Source: Food Sci Nutr. 2024 Dec 1;12(12):10903–12. doi: 10.1002/fsn3.4630 (PMC11666914; doi:10.1002/fsn3.4630)
Supplement: Supplementary file 2 — Tables S1–S8. [file FSN3-12-10903-s002.xlsx]

## Sheet: Supplementary Table 1
Supplementary Table 1. Basic information on 187 large-scale diets.
ID	Traits	Abbreviation	Ancestry	Samplesize	Year	PMID
GCST90094687	Adding salt to food liking	ASTF	European	159450	2022	35585065
GCST90094688	Alcohol liking	Alcohol	European	157286	2022	35585065
GCST90094689	Aniseed liking	Aniseed	European	152087	2022	35585065
GCST90094690	Apple juice liking	AJ	European	159215	2022	35585065
GCST90094691	Apples liking	Apples	European	159515	2022	35585065
GCST90094692	Asparagus liking	Asparagus	European	155886	2022	35585065
GCST90094693	Aubergine liking	Aubergine	European	152291	2022	35585065
GCST90094694	Avocado liking	Avocado	European	153095	2022	35585065
GCST90094695	Bacon liking	Bacon	European	158551	2022	35585065
GCST90094696	Baked/steamed fish liking	BF	European	158335	2022	35585065
GCST90094697	Banana liking	Banana	European	159469	2022	35585065
GCST90094698	BBQ/grilled meat liking	BM	European	158387	2022	35585065
GCST90094699	Beans liking	Beans	European	159014	2022	35585065
GCST90094700	Beef/steak liking	Beef/steak	European	158442	2022	35585065
GCST90094701	Beer liking	Beer	European	156030	2022	35585065
GCST90094702	Beetroot liking	Beetroot	European	159342	2022	35585065
GCST90094703	Bell pepper liking	BP	European	142261	2022	35585065
GCST90094704	Biscuits liking	Biscuits	European	159527	2022	35585065
GCST90094705	Bitter ale liking	BA	European	155103	2022	35585065
GCST90094706	F-bitter food liking (derived food-liking factor)	FF(DF)	European	157485	2022	35585065
GCST90094707	Black olive liking	BO	European	156251	2022	35585065
GCST90094708	Black pepper liking	BlP	European	158772	2022	35585065
GCST90094709	Blue cheese liking	BC	European	157457	2022	35585065
GCST90094710	Bolognese liking	Bolognese	European	158113	2022	35585065
GCST90094711	Broad bean liking	BB	European	158921	2022	35585065
GCST90094712	Broccoli liking	Broccoli	European	159414	2022	35585065
GCST90094713	Brown rice liking	BR	European	156802	2022	35585065
GCST90094714	Brussel sprout liking	BS	European	159493	2022	35585065
GCST90094715	Burger liking	Burger	European	158435	2022	35585065
GCST90094716	F-burn/spicy liking (derived food-liking factor)	FS	European	154046	2022	35585065
GCST90094717	Adding butter to bread liking	ABTB	European	159364	2022	35585065
GCST90094718	Butternut squash liking	BS1	European	148949	2022	35585065
GCST90094719	Cabbage liking	Cabbage	European	159516	2022	35585065
GCST90094720	F-caffeinated/sweet liking (derived food-liking factor)	FS(DF)	European	155986	2022	35585065
GCST90094721	Cake liking	Cake	European	159518	2022	35585065
GCST90094722	F-cake/biscuits liking (derived food-liking factor)	FB	European	159522	2022	35585065
GCST90094723	Cake icing liking	CI	European	159470	2022	35585065
GCST90094724	Capers liking	Capers	European	140886	2022	35585065
GCST90094725	F-carbohydrate liking (derived food-liking factor)	Fc	European	159523	2022	35585065
GCST90094726	F-capsicum liking (derived food-liking factor)	Fc(DF)	European	157390	2022	35585065
GCST90094727	Cauliflower liking	Cauliflower	European	159496	2022	35585065
GCST90094728	Cereal bar liking	CB	European	155024	2022	35585065
GCST90094729	F-cheese liking (derived food-liking factor)	Fch	European	156734	2022	35585065
GCST90094730	Cheesecake liking	Cheesecake	European	159246	2022	35585065
GCST90094731	Cherry liking	Cherry	European	159373	2022	35585065
GCST90094732	Chicken liking	Chicken	European	158559	2022	35585065
GCST90094733	Chilli pepper liking	CP	European	157484	2022	35585065
GCST90094734	Chips liking	Chips	European	159574	2022	35585065
GCST90094735	F-chocolate/coffee liking (derived food-liking factor)	FCC	European	158905	2022	35585065
GCST90094736	Cod liking	Cod	European	158795	2022	35585065
GCST90094737	F-coffee/alcohol liking (derived food-liking factor)	FCA	European	158095	2022	35585065
GCST90094738	Coffee difference liking	CD	European	157453	2022	35585065
GCST90094739	Coffee max liking	CM	European	159006	2022	35585065
GCST90094740	Coffee with sugar liking	CWS	European	158219	2022	35585065
GCST90094741	Coffee without sugar liking	CWS1	European	158240	2022	35585065
GCST90094742	F-cooking flavour liking (derived food-liking factor)	FF(DFL)	European	153323	2022	35585065
GCST90094743	F-cooking vegetables liking (derived food-liking factor)	FV	European	158645	2022	35585065
GCST90094744	Coriander liking	Coriander	European	154301	2022	35585065
GCST90094745	Corn flake liking	CF	European	159353	2022	35585065
GCST90094746	Cream liking	Cream	European	159441	2022	35585065
GCST90094747	Crisps liking	Crisps	European	159554	2022	35585065
GCST90094748	Croissant liking	Croissant	European	158623	2022	35585065
GCST90094749	Cucumber liking	Cucumber	European	159501	2022	35585065
GCST90094750	Curry liking	Curry	European	159259	2022	35585065
GCST90094751	F-dairy liking (derived food-liking factor)	Fda	European	159365	2022	35585065
GCST90094752	Dark chocolate liking	DC	European	159469	2022	35585065
GCST90094753	F-deep fried food liking (derived food-liking factor)	FFF	European	158793	2022	35585065
GCST90094754	F-dessert liking (derived food-liking factor)	Fde	European	159398	2022	35585065
GCST90094755	Diet fizzy drinks liking	DFD	European	157017	2022	35585065
GCST90094756	Dried fruit liking	DF	European	159258	2022	35585065
GCST90094757	Eggs liking	Eggs	European	159447	2022	35585065
GCST90094758	Extra virgin olive oil liking	EVOO	European	157343	2022	35585065
GCST90094759	F-fatty/salty food liking (derived food-liking factor)	FfaS	European	156621	2022	35585065
GCST90094760	F-fatty/dairy food liking (derived food-liking factor)	FfaD	European	159335	2022	35585065
GCST90094761	F-fatty food liking (derived food-liking factor)	FfaF	European	159481	2022	35585065
GCST90094762	F-fish liking (derived food-liking factor)	Ffi	European	155344	2022	35585065
GCST90094763	Fizzy drinks liking	FD	European	158805	2022	35585065
GCST90094764	Fried chicken liking	FC	European	157189	2022	35585065
GCST90094765	Fried fish liking	FF	European	158855	2022	35585065
GCST90094766	Fruit liking	Fruit	European	159418	2022	35585065
GCST90094767	F-fruit liking (derived food-liking factor)	Ffr	European	159218	2022	35585065
GCST90094768	Fruit juice liking	FJ	European	159344	2022	35585065
GCST90094769	Garlic liking	Garlic	European	159386	2022	35585065
GCST90094770	Gherkins liking	Gherkins	European	156020	2022	35585065
GCST90094771	Globe artichoke liking	GA	European	115868	2022	35585065
GCST90094772	F-glutamate liking (derived food-liking factor)	Fglu	European	159473	2022	35585065
GCST90094773	Goat cheese liking	GC	European	150875	2022	35585065
GCST90094774	Grapefruit liking	Grapefruit	European	157662	2022	35585065
GCST90094775	Green olives liking	GO	European	156731	2022	35585065
GCST90094776	Haddock liking	Haddock	European	158385	2022	35585065
GCST90094777	Ham liking	Ham	European	158550	2022	35585065
GCST90094778	Hard cheese liking	HC	European	159351	2022	35585065
GCST90094779	F-healthy food liking (derived food-liking factor)	FheF	European	150899	2022	35585065
GCST90094780	F-healthy breakfast food liking (derived food-liking factor)	FheBF	European	143879	2022	35585065
GCST90094781	Herring liking	Herring	European	150609	2022	35585065
GCST90094782	Honey liking	Honey	European	159091	2022	35585065
GCST90094783	Horseradish liking	Horseradish	European	152847	2022	35585065
GCST90094784	Ice cream liking	IC	European	159498	2022	35585065
GCST90094785	F-highly palatable foods liking (derived food-liking factor)	FhiPF	European	158666	2022	35585065
GCST90094786	Jam liking	Jam	European	159573	2022	35585065
GCST90094787	Ketchup liking	Ketchup	European	159380	2022	35585065
GCST90094788	Kiwi liking	Kiwi	European	157218	2022	35585065
GCST90094789	Lager liking	Lager	European	156958	2022	35585065
GCST90094790	Lamb liking	Lamb	European	158453	2022	35585065
GCST90094791	F-acquired taste liking (derived food-liking factor)	FacT	European	156639	2022	35585065
GCST90094792	Lemon liking	Lemon	European	159451	2022	35585065
GCST90094793	F-lentils/beans liking (derived food-liking factor)	Fle	European	159108	2022	35585065
GCST90094794	Liver liking	Liver	European	158306	2022	35585065
GCST90094795	F-low caloric food liking (derived food-liking factor)	FloCF	European	154998	2022	35585065
GCST90094796	Mackerel liking	Mackerel	European	156695	2022	35585065
GCST90094797	Marzipan liking	Marzipan	European	159348	2022	35585065
GCST90094798	Mayonnaise liking	Mayonnaise	European	159361	2022	35585065
GCST90094799	F-meat liking (derived food-liking factor)	Fme	European	158509	2022	35585065
GCST90094800	Melon liking	Melon	European	159441	2022	35585065
GCST90094801	Milk chocolate liking	MC	European	159434	2022	35585065
GCST90094802	Milky sweets liking	MS	European	159393	2022	35585065
GCST90094803	Mushroom liking	Mushroom	European	159454	2022	35585065
GCST90094804	F-oily fish liking (derived food-liking factor)	FoiF	European	158547	2022	35585065
GCST90094805	Onion liking	Onion	European	159518	2022	35585065
GCST90094806	Orange juice liking	OJ	European	159473	2022	35585065
GCST90094807	Oranges liking	Oranges	European	159458	2022	35585065
GCST90094808	Pasta liking	Pasta	European	159413	2022	35585065
GCST90094809	Pears liking	Pears	European	159468	2022	35585065
GCST90094810	Pizza liking	Pizza	European	159347	2022	35585065
GCST90094811	Plain yoghurt liking	PY	European	158675	2022	35585065
GCST90094812	Plum liking	Plum	European	159369	2022	35585065
GCST90094813	Pollock liking	Pollock	European	130936	2022	35585065
GCST90094814	Pork chop liking	PC	European	158434	2022	35585065
GCST90094815	Porridge liking	Porridge	European	159122	2022	35585065
GCST90094816	Potatoes liking	Potatoes	European	159579	2022	35585065
GCST90094817	Prawns liking	Prawns	European	157990	2022	35585065
GCST90094818	Raw carrot liking	RC	European	159303	2022	35585065
GCST90094819	Red meat liking	RM	European	158624	2022	35585065
GCST90094820	Red wine liking	RW	European	158425	2022	35585065
GCST90094821	Roast chicken liking	RC1	European	158556	2022	35585065
GCST90094822	Salad dressing liking	SD	European	159310	2022	35585065
GCST90094823	Salad leaves liking	SL	European	159482	2022	35585065
GCST90094824	F-salad vegetables liking (derived food-liking factor)	FsaV	European	159432	2022	35585065
GCST90094825	Salami liking	Salami	European	154673	2022	35585065
GCST90094826	Salmon liking	Salmon	European	158673	2022	35585065
GCST90094827	F-salty food liking (derived food-liking factor)	FsaF	European	156509	2022	35585065
GCST90094828	Salty food liking	SF	European	159571	2022	35585065
GCST90094829	Salty pretzels liking	SP	European	150683	2022	35585065
GCST90094830	Sardines liking	Sardines	European	157340	2022	35585065
GCST90094831	F-sauces liking (derived food-liking factor)	Fsa	European	158928	2022	35585065
GCST90094832	Sausages liking	Sausages	European	158603	2022	35585065
GCST90094833	F-savoury food liking (derived food-liking factor)	FsaF(FF)	European	157915	2022	35585065
GCST90094834	Savoury biscuit liking	SB	European	159272	2022	35585065
GCST90094835	F-savour/caloric food liking (derived food-liking factor)	FsacaF	European	158684	2022	35585065
GCST90094836	F-seafood liking (derived food-liking factor)	Fse	European	156740	2022	35585065
GCST90094837	F-sharp flavour liking (derived food-liking factor)	FshF	European	152547	2022	35585065
GCST90094838	Shellfish liking	Shellfish	European	155491	2022	35585065
GCST90094839	Skimmed milk liking	SkM	European	158613	2022	35585065
GCST90094840	F-small fish liking (derived food-liking factor)	FsmF	European	150746	2022	35585065
GCST90094841	Smoked fish liking	SmoF	European	158149	2022	35585065
GCST90094842	F-sodas liking (derived food-liking factor)	Fso	European	157911	2022	35585065
GCST90094843	Soft cheese liking	SC	European	159253	2022	35585065
GCST90094844	Soy sauce liking	SS	European	157246	2022	35585065
GCST90094845	Soya milk liking	SM	European	113425	2022	35585065
GCST90094846	Spicy food liking	SpiF	European	159503	2022	35585065
GCST90094847	Spinach liking	Spinach	European	157978	2022	35585065
GCST90094848	Spirits liking	Spirits	European	157793	2022	35585065
GCST90094849	Strawberries liking	Strawberries	European	159446	2022	35585065
GCST90094850	F-strong alcohol liking (derived food-liking factor)	FstA	European	157348	2022	35585065
GCST90094851	F-strong flavour liking (derived food-liking factor)	FstF	European	153924	2022	35585065
GCST90094852	F-strong vegetable liking (derived food-liking factor)	FstV	European	147344	2022	35585065
GCST90094853	F-sweetened coffee drink liking (derived food-liking factor)	FswCD	European	148801	2022	35585065
GCST90094854	F-sweet food liking (derived food-liking factor)	FswF	European	159527	2022	35585065
GCST90094855	Tea difference liking	TD	European	157305	2022	35585065
GCST90094856	Tea max liking	TM	European	158918	2022	35585065
GCST90094857	Tea with sugar liking	TWS	European	158151	2022	35585065
GCST90094858	Tea without sugar liking	TwoS	European	158072	2022	35585065
GCST90094859	Tinned tuna liking	TT	European	158261	2022	35585065
GCST90094860	Tomatoes liking	Tomatoes	European	159419	2022	35585065
GCST90094861	Turnip liking	Turnip	European	155376	2022	35585065
GCST90094862	Vegetables liking	Vegetables	European	159475	2022	35585065
GCST90094863	F-vegetarian liking (derived food-liking factor)	Fve	European	159098	2022	35585065
GCST90094864	Vinegar liking	Vinegar	European	159565	2022	35585065
GCST90094865	White bread liking	WB	European	159491	2022	35585065
GCST90094866	White rice liking	WR	European	159499	2022	35585065
GCST90094867	White wine liking	WW	European	158532	2022	35585065
GCST90094868	F-whole food liking (derived food-liking factor)	FwhF	European	157918	2022	35585065
GCST90094869	Whole grain cereal liking	WGC	European	157610	2022	35585065
GCST90094870	Whole milk liking	WM	European	159170	2022	35585065
GCST90094871	Wholemeal bread liking	WhoB	European	159342	2022	35585065
GCST90094872	F-wine liking (derived food-liking factor)	Fwi	European	158478	2022	35585065
GCST90094873	Whiskey liking	Whiskey	European	156904	2022	35585065

## Sheet: Supplementary Table 2
Supplementary Table 2. Extracting Information from SNPs.
SNP	a1	a2	beta	eaf	chr	pos	se	p	samplesize	rsq	effective_n	R2	F
rs10750025	C	T	-0.0294219	0.3098	11	113424042	0.00478472	7.79e-10	141145	0.000267826	141145	0.000370192	37.8119
rs1260326	T	C	-0.0356084	0.4141	2	27730940	0.00452063	3.36e-15	141145	0.000439396	141145	0.000615265	62.045
rs1919208	C	T	-0.211818	0.01227	4	99567226	0.0293632	5.44e-13	141145	0.000368553	141145	0.00108752	52.0379
rs1991556	G	A	0.0330162	0.7618	17	44083402	0.00533509	6.07e-10	141145	0.000271266	141145	0.000395611	38.2977
rs28712821	G	A	-0.0324025	0.3906	4	39413780	0.0045726	1.38e-12	141145	0.000355644	141145	0.000499828	50.2146
rs4382592	T	G	0.0279302	0.3006	9	134870755	0.00483256	7.49e-09	141145	0.000236608	141145	0.000328013	33.4035
rs62084747	C	T	0.0286871	0.2822	17	66079619	0.00507285	1.56e-08	141145	0.000226523	141145	0.000333398	31.9794
rs12568918	T	C	0.0271367	0.4611	1	72622654	0.00357234	3.05e-14	258758	0.000222957	258758	0.000365972	57.7044
rs1260326	T	C	-0.0224538	0.4141	2	27730940	0.00356612	3.05e-10	258758	0.000153191	258758	0.000244647	39.6451
rs16843603	T	C	0.0237617	0.6933	4	2928577	0.00388046	9.16e-10	258758	0.000144888	258758	0.000240115	37.4962
rs199504	C	T	-0.0280345	0.2157	17	44861003	0.00424158	3.86e-11	258758	0.000168799	258758	0.000265919	43.685
rs2136355	G	A	0.025412	0.5266	9	15718989	0.00353205	6.26e-13	258758	0.000200007	258758	0.00032197	51.7634
rs2472297	C	T	-0.0506132	0.7853	15	75027880	0.00394053	9.26e-38	258758	0.000637163	258758	0.000863823	164.975
rs4410790	T	C	-0.0390576	0.3834	7	17284577	0.00362449	4.47e-27	258758	0.00044857	258758	0.000721267	116.122
rs477813	C	T	0.0204243	0.4223	9	128416874	0.00353631	7.67e-09	258758	0.000128898	258758	0.000203538	33.3574
rs6594014	A	G	-0.0206764	0.4888	1	204449434	0.0034889	3.1e-09	258758	0.000135714	258758	0.000213649	35.1215
rs66721590	G	A	0.0217767	0.6779	12	50205712	0.00367216	3.03e-09	258758	0.000135891	258758	0.000207095	35.1673
rs72783115	G	A	-0.0231814	0.6984	16	69702839	0.00394475	4.19e-09	258758	0.000133442	258758	0.000226384	34.5336
rs898751	C	T	-0.0194018	0.5215	17	2291863	0.00349099	2.73e-08	258758	0.000119356	258758	0.000187866	30.8876
rs9379829	C	T	0.0304961	0.7883	6	26172219	0.00420701	4.2e-13	258758	0.000203032	258758	0.000310408	52.5464
rs9411419	C	T	0.0210062	0.6145	9	134788993	0.00365064	8.71e-09	258758	0.000127942	258758	0.000209061	33.1099
rs9607805	C	T	-0.025946	0.2945	22	41854446	0.00393124	4.11e-11	258758	0.000168313	258758	0.00027974	43.5594
rs1057868	C	T	-0.0520407	0.7035	7	75615006	0.0053635	2.93e-22	105037	0.000895502	105037	0.00112981	94.1433
rs11127048	G	A	-0.030047	0.4192	2	27752463	0.00508375	3.41e-09	105037	0.000332472	105037	0.000439622	34.9328
rs2472297	C	T	-0.112858	0.7853	15	75027880	0.00546844	1.25e-94	105037	0.00403875	105037	0.00429499	425.93
rs4148155	A	G	0.0467989	0.91002	4	89054667	0.00772241	1.36e-09	105037	0.000349526	105037	0.000358672	36.7253
rs4410790	T	C	-0.100176	0.3834	7	17284577	0.00508825	2.75e-86	105037	0.00367667	105037	0.00474473	387.605
rs56113850	T	C	-0.0302281	0.407	19	41353107	0.00493553	9.09e-10	105037	0.000356997	105037	0.000441063	37.5106
rs6062678	G	T	-0.0302261	0.5593	20	62888802	0.00495084	1.03e-09	105037	0.000354745	105037	0.000450382	37.2739
rs66723169	C	A	-0.0394811	0.7638	18	57808978	0.00579537	9.59e-12	105037	0.000441663	105037	0.000562431	46.4106
rs7564708	T	C	-0.0374286	0.1708	2	639055	0.00653251	1.01e-08	105037	0.000312448	105037	0.000396812	32.8282
rs79624003	A	G	-0.0484273	0.8804	7	73012785	0.00722117	2e-11	105037	0.000428002	105037	0.000493881	44.9744
rs907389	A	C	0.0310611	0.6053	15	77897476	0.00510436	1.16e-09	105037	0.000352423	105037	0.000461	37.0298
rs10105127	T	C	-0.0159211	0.3364	8	64853009	0.0027237	5.05e-09	308008	0.000110922	308008	0.000113172	34.1685
rs1019444	T	C	-0.0157187	0.6053	5	164510288	0.00264058	2.64e-09	308008	0.000115034	308008	0.000118059	35.4352
rs10828258	A	G	0.0184004	0.6544	10	21929734	0.00276376	2.78e-11	308008	0.00014389	308008	0.000153144	44.3255
rs11859365	A	C	-0.0242436	0.7526	16	83683945	0.00294817	1.98e-16	308008	0.000219501	308008	0.000218871	67.6223
rs11993089	G	T	-0.0183982	0.6145	8	10009952	0.00261796	2.1e-12	308008	0.000160323	308008	0.000160372	49.3883
rs13198474	G	A	0.0358596	0.94581	6	25874423	0.00436387	2.08e-16	308008	0.000219186	308008	0.000131815	67.5253
rs144696853	A	G	0.0207446	0.8937	19	37486142	0.00378922	4.38e-08	308008	9.73e-05	308008	8.17648e-05	29.9717
rs2413045	A	G	0.0197473	0.1677	22	31665862	0.0032105	7.71e-10	308008	0.000122817	308008	0.000108858	37.8331
rs2572973	G	T	0.0262155	0.91922	13	93567758	0.00440352	2.63e-09	308008	0.000115055	308008	0.000102063	35.4418
rs258151	G	A	-0.0153213	0.6697	5	102129000	0.00267125	9.72e-09	308008	0.000106796	308008	0.000103851	32.8973
rs271081	T	C	0.0150939	0.4673	5	144540504	0.00256972	4.26e-09	308008	0.000112002	308008	0.000113426	34.5012
rs3105038	A	G	0.0230822	0.1963	13	55968795	0.00320447	5.88e-13	308008	0.000168427	308008	0.000168112	51.8852
rs35287743	G	T	0.0330975	0.90389	12	110057250	0.00405142	3.1e-16	308008	0.000216632	308008	0.000190329	66.7385
rs418464	T	C	0.0207691	0.5409	19	49239026	0.00257644	7.56e-16	308008	0.000210933	308008	0.000214235	64.9823
rs45501495	C	T	-0.0176311	0.7566	1	204596454	0.00302854	5.83e-09	308008	0.000110024	308008	0.000114492	33.8917
rs535669	A	G	0.0159142	0.6871	11	28729030	0.0027777	1.01e-08	308008	0.00010656	308008	0.000108899	32.8245
rs55932845	T	G	0.015386	0.6789	13	59482691	0.00278064	3.14e-08	308008	9.94e-05	308008	0.000103212	30.617
rs56094641	A	G	-0.0227919	0.5644	16	53806453	0.002617	3.06e-18	308008	0.0002462	308008	0.000255427	75.8498
rs6808550	A	G	-0.0159686	0.4376	3	25107866	0.00260276	8.5e-10	308008	0.000122196	308008	0.000125513	37.6416
rs7146955	A	G	0.01802	0.3978	14	29750244	0.00261188	5.23e-12	308008	0.000154518	308008	0.000155577	47.5998
rs837309	C	T	0.0140766	0.4571	13	101202748	0.00256701	4.17e-08	308008	9.76e-05	308008	9.83462e-05	30.0705
rs9841174	T	C	-0.014729	0.5971	3	167184878	0.00265737	2.98e-08	308008	9.97e-05	308008	0.000104381	30.7215
rs10026792	G	A	-0.013453	0.6871	4	2862190	0.00240923	2.35e-08	421155	7.4e-05	421155	7.78199e-05	31.1802
rs10128597	G	A	-0.0153267	0.684	11	8694830	0.00246488	5.03e-10	421155	9.18e-05	421155	0.000101548	38.664
rs10249294	G	A	-0.0264741	0.6789	7	143723137	0.00225743	9.21e-32	421155	0.000326461	421155	0.000305576	137.535
rs10271924	C	T	0.0165773	0.5143	7	153495206	0.00224587	1.57e-13	421155	0.000129349	421155	0.000137291	54.4829
rs10460129	T	C	0.0164441	0.8466	18	66053748	0.00299608	4.05e-08	421155	7.15e-05	421155	7.02349e-05	30.1239
rs10779030	C	A	0.0134382	0.3436	12	84109981	0.00228663	4.18e-09	421155	8.2e-05	421155	8.14583e-05	34.5375
rs10828266	A	G	-0.0291915	0.3108	10	22098701	0.00243246	3.52e-33	421155	0.000341848	421155	0.000365065	144.02
rs11035628	A	C	0.0180751	0.8661	11	39980219	0.00319565	1.55e-08	421155	7.6e-05	421155	7.57778e-05	31.9922
rs11085749	G	A	0.0156879	0.6155	19	10961273	0.00224473	2.77e-12	421155	0.00011596	421155	0.000116489	48.8426
rs11227485	C	T	0.0163233	0.7025	11	66215423	0.0024022	1.08e-11	421155	0.000109626	421155	0.000111373	46.1742
rs115067791	G	A	-0.0290423	0.95092	2	207033306	0.00472992	8.25e-10	421155	8.95e-05	421155	7.87303e-05	37.7012
rs11646221	G	T	-0.0124468	0.4305	16	7666088	0.00222658	2.27e-08	421155	7.42e-05	421155	7.59647e-05	31.2491
rs11706708	C	T	0.0184462	0.8108	3	35699022	0.00267684	5.54e-12	421155	0.000112741	421155	0.000104395	47.4866
rs12120761	G	A	-0.0130591	0.5072	1	72128231	0.00218806	2.4e-09	421155	8.46e-05	421155	8.52528e-05	35.6212
rs12196849	C	A	-0.0147738	0.6176	6	98790797	0.00227276	8.01e-11	421155	0.000100321	421155	0.000103096	42.2549
rs12245149	C	A	0.0150919	0.5153	10	65321147	0.00218834	5.33e-12	421155	0.00011292	421155	0.000113776	47.5619
rs12445768	T	C	-0.0130318	0.5337	16	30089911	0.00218987	2.67e-09	421155	8.41e-05	421155	8.45277e-05	35.4137
rs12784301	A	G	-0.0141727	0.7147	10	107612666	0.00241461	4.37e-09	421155	8.18e-05	421155	8.19147e-05	34.4519
rs12969294	A	G	-0.0132948	0.3466	18	35186122	0.00231514	9.33e-09	421155	7.83e-05	421155	8.00576e-05	32.9768
rs1582323	A	G	-0.0124012	0.3722	16	52106298	0.00224474	3.3e-08	421155	7.25e-05	421155	7.18718e-05	30.521
rs1620977	A	G	0.0263814	0.2883	1	72729142	0.00246728	1.1e-26	421155	0.000271393	421155	0.000285606	114.329
rs17175518	C	A	-0.0194909	0.7587	18	57850583	0.00258437	4.63e-14	421155	0.000135037	421155	0.000139098	56.879
rs1964272	G	A	-0.0147678	0.4969	19	46190268	0.00218879	1.51e-11	421155	0.000108077	421155	0.000109039	45.5219
rs2236707	C	T	-0.0122959	0.5736	18	21114997	0.00220564	2.48e-08	421155	7.38e-05	421155	7.39565e-05	31.0779
rs2426219	A	C	-0.013789	0.7955	20	49585432	0.0025197	4.44e-08	421155	7.11e-05	421155	6.18623e-05	29.9478
rs2446621	T	C	0.0131393	0.5031	1	241050218	0.00218849	1.93e-09	421155	8.56e-05	421155	8.6317e-05	36.0457
rs2504671	C	A	-0.0194593	0.7628	6	51205577	0.00258513	5.18e-14	421155	0.000134521	421155	0.000137028	56.6617
rs2620067	A	G	-0.0121052	0.4847	17	71666384	0.00220636	4.1e-08	421155	7.15e-05	421155	7.31998e-05	30.102
rs2918593	T	C	0.0141749	0.7566	2	145734636	0.00254374	2.51e-08	421155	7.37e-05	421155	7.40043e-05	31.0523
rs34162196	C	T	0.038703	0.90286	14	22038125	0.0036281	1.44e-26	421155	0.00027013	421155	0.000262747	113.797
rs34475839	C	A	0.0173446	0.7894	7	133622287	0.00287784	1.67e-09	421155	8.62e-05	421155	0.000100026	36.3238
rs357842	A	G	0.0131166	0.6616	4	60004974	0.00232223	1.62e-08	421155	7.57e-05	421155	7.70366e-05	31.903
rs36095873	T	G	-0.014757	0.41	18	44603199	0.002227	3.44e-11	421155	0.000104249	421155	0.000105357	43.9094
rs3764002	C	T	-0.0145202	0.7413	12	108618630	0.00248488	5.11e-09	421155	8.11e-05	421155	8.0866e-05	34.1456
rs4269101	T	G	0.0158068	0.3057	3	18763543	0.00243618	8.68e-11	421155	0.0001	421155	0.000106062	42.0986
rs429358	T	C	-0.0278078	0.8425	19	45411941	0.00302037	3.36e-20	421155	0.000201227	421155	0.000205218	84.7645
rs4446955	T	C	-0.0164203	0.8037	1	154135445	0.00284494	7.85e-09	421155	7.91e-05	421155	8.50754e-05	33.3131
rs55979051	A	G	-0.0217041	0.774	1	204567041	0.00271325	1.25e-15	421155	0.000151913	421155	0.000164802	63.9885
rs5749227	A	G	0.0159821	0.2249	22	31581166	0.00254938	3.63e-10	421155	9.33e-05	421155	8.90528e-05	39.3009
rs60790835	T	C	0.0208074	0.8957	2	59289218	0.00364375	1.13e-08	421155	7.74e-05	421155	8.08936e-05	32.6092
rs62442924	C	T	-0.0187603	0.7802	7	1989976	0.00277822	1.45e-11	421155	0.000108258	421155	0.00012071	45.5982
rs6438468	C	A	0.0129903	0.3395	3	118390575	0.00236521	3.97e-08	421155	7.16e-05	421155	7.56796e-05	30.1645
rs6545772	C	T	0.0156819	0.545	2	60225873	0.00219068	8.16e-13	421155	0.000121659	421155	0.000121964	51.2432
rs6868457	T	C	-0.0130932	0.5031	5	60550041	0.00219779	2.56e-09	421155	8.43e-05	421155	8.57124e-05	35.491
rs7022301	G	T	0.0150049	0.2137	9	114954583	0.0026351	1.24e-08	421155	7.7e-05	421155	7.5664e-05	32.4245
rs7042499	G	A	0.013083	0.4254	9	34162975	0.00225036	6.11e-09	421155	8.02e-05	421155	8.36777e-05	33.7996
rs72974269	C	T	-0.0149297	0.6687	2	225454907	0.00235111	2.15e-10	421155	9.57e-05	421155	9.87611e-05	40.3233
rs7386735	T	C	0.0133229	0.2863	8	144245514	0.0023598	1.64e-08	421155	7.57e-05	421155	7.25375e-05	31.8747
rs75641275	A	C	0.0219232	0.8579	1	98327133	0.00311307	1.89e-12	421155	0.000117744	421155	0.000117184	49.594
rs862227	A	G	0.0184341	0.544	16	73602926	0.00218929	3.76e-17	421155	0.000168315	421155	0.000168592	70.8984
rs898751	C	T	0.0141473	0.5215	17	2291863	0.00218793	1.01e-10	421155	9.93e-05	421155	9.98874e-05	41.8098
rs9362427	G	T	-0.0123142	0.5174	6	88097634	0.00219521	2.03e-08	421155	7.47e-05	421155	7.57285e-05	31.4677
rs9585318	T	C	-0.013286	0.5736	13	100678751	0.00220201	1.6e-09	421155	8.64e-05	421155	8.63466e-05	36.4042
rs10741616	G	A	0.0130637	0.6207	11	13333851	0.00238007	4.05e-08	386047	7.8e-05	386047	8.03579e-05	30.127
rs10828266	A	G	-0.0302788	0.3108	10	22098701	0.00257465	6.25e-32	386047	0.000358135	386047	0.000392766	138.306
rs11227485	C	T	0.018045	0.7025	11	66215423	0.0025417	1.25e-12	386047	0.000130548	386047	0.000136105	50.404
rs11250117	C	A	0.0160678	0.5368	8	10972740	0.00232011	4.35e-12	386047	0.000124224	386047	0.000128388	47.9619
rs11859365	A	C	-0.0181347	0.7526	16	83683945	0.00265532	8.52e-12	386047	0.000120808	386047	0.000122466	46.6431
rs1213511	C	T	0.0134295	0.6135	1	72113494	0.00234949	1.09e-08	386047	8.46e-05	386047	8.55294e-05	32.6719
rs12187112	G	A	0.0142935	0.6472	5	60720700	0.00240749	2.9e-09	386047	9.13e-05	386047	9.32988e-05	35.2492
rs13084910	A	G	0.0138377	0.4356	3	18701324	0.00238294	6.36e-09	386047	8.73e-05	386047	9.41524e-05	33.7209
rs13198474	G	A	0.0345618	0.94581	6	25874423	0.00392625	1.34e-18	386047	0.000200683	386047	0.000122446	77.4883
rs1421085	T	C	-0.0208165	0.5665	16	53800954	0.00235819	1.07e-18	386047	0.000201805	386047	0.000212831	77.9217
rs1516726	A	G	-0.0165611	0.1963	3	185824274	0.00294214	1.81e-08	386047	8.21e-05	386047	8.65408e-05	31.6847
rs1548641	T	C	0.0133307	0.3292	7	111321569	0.0024409	4.72e-08	386047	7.73e-05	386047	7.84853e-05	29.8268
rs2140364	T	C	-0.0136035	0.5992	3	167218543	0.00239388	1.33e-08	386047	8.36e-05	386047	8.88858e-05	32.2923
rs2666550	T	C	0.0140097	0.4969	15	47917976	0.00231742	1.49e-09	386047	9.47e-05	386047	9.81316e-05	36.5465
rs2869789	A	C	0.0142686	0.5971	3	117308715	0.00233977	1.07e-09	386047	9.63e-05	386047	9.7957e-05	37.1889
rs2961658	G	A	-0.0155149	0.6329	5	166566580	0.00250776	6.14e-10	386047	9.91e-05	386047	0.000111853	38.2759
rs3124402	A	G	0.0219662	0.2454	13	55975115	0.0026081	3.69e-17	386047	0.000183713	386047	0.000178702	70.9347
rs34402524	T	G	-0.0197705	0.8599	4	106196829	0.00347286	1.25e-08	386047	8.39e-05	386047	9.41787e-05	32.4086
rs35287743	G	T	0.0299921	0.90389	12	110057250	0.00363951	1.71e-16	386047	0.000175879	386047	0.000156289	67.9091
rs3867311	C	T	-0.0139573	0.6759	1	96671781	0.00249999	2.36e-08	386047	8.07e-05	386047	8.53488e-05	31.1694
rs429358	T	C	-0.0251442	0.8425	19	45411941	0.00319145	3.31e-15	386047	0.000160765	386047	0.000167786	62.0726
rs45501495	C	T	-0.0234051	0.7566	1	204596454	0.00272791	9.5e-18	386047	0.000190651	386047	0.000201761	73.6139
rs4861024	A	G	0.0160655	0.7751	4	42152550	0.00271523	3.28e-09	386047	9.07e-05	386047	8.99839e-05	35.0086
rs5749227	A	G	0.018227	0.2249	22	31581166	0.00269492	1.35e-11	386047	0.000118482	386047	0.000115827	45.7448
rs663129	G	A	-0.0160985	0.7587	18	57838401	0.00273281	3.84e-09	386047	8.99e-05	386047	9.48915e-05	34.7018
rs6808550	A	G	-0.0175384	0.4376	3	25107866	0.00234375	7.26e-14	386047	0.00014503	386047	0.000151403	55.9962
rs6903219	G	A	-0.0143982	0.5143	6	88096498	0.00232148	5.57e-10	386047	9.96e-05	386047	0.00010357	38.4671
rs7017529	T	G	-0.0134137	0.3712	8	35036213	0.00238734	1.92e-08	386047	8.18e-05	386047	8.39936e-05	31.5694
rs71466817	C	T	-0.0159438	0.7914	15	35925895	0.00285945	2.46e-08	386047	8.05e-05	386047	8.3931e-05	31.0898
rs71516386	A	C	-0.0232489	0.1063	1	35706365	0.00421001	3.35e-08	386047	7.9e-05	386047	0.000102698	30.4957
rs7321480	G	A	-0.0128931	0.59	13	100736344	0.00234958	4.08e-08	386047	7.8e-05	386047	8.04232e-05	30.1116
rs7652808	T	G	0.0144346	0.3436	3	85603643	0.00241939	2.43e-09	386047	9.22e-05	386047	9.39853e-05	35.5956
rs7873499	A	G	0.0129212	0.4213	9	128592201	0.00235185	3.93e-08	386047	7.82e-05	386047	8.14107e-05	30.1848
rs78947682	A	G	-0.015081	0.7658	5	87857225	0.00272554	3.14e-08	386047	7.93e-05	386047	8.15818e-05	30.6166
rs790564	A	C	-0.0169621	0.2761	8	64604218	0.00259657	6.47e-11	386047	0.000110528	386047	0.000115009	42.6734
rs862227	A	G	0.0128515	0.544	16	73602926	0.00231659	2.9e-08	386047	7.97e-05	386047	8.19414e-05	30.776
rs898751	C	T	0.0136089	0.5215	17	2291863	0.00231427	4.09e-09	386047	8.96e-05	386047	9.24302e-05	34.5796
rs9597870	T	G	0.0164798	0.7577	13	59412819	0.00269873	1.02e-09	386047	9.66e-05	386047	9.97209e-05	37.2896
rs990871	C	T	-0.017201	0.3681	1	72823713	0.00235393	2.72e-13	386047	0.0001383	386047	0.000137642	53.3973
rs11743441	G	T	0.0182707	0.4458	5	88065637	0.00297564	8.25e-10	266042	0.000141691	266042	0.000164948	37.7008
rs12103229	C	A	0.0176126	0.455	16	74167594	0.00294401	2.2e-09	266042	0.000134512	266042	0.000153845	35.7904
rs12237274	A	C	-0.0179244	0.2914	9	131931720	0.00311764	8.96e-09	266042	0.000124233	266042	0.000132681	33.055
rs12681205	C	A	0.016266	0.408	8	93298074	0.00296128	3.95e-08	266042	0.000113397	266042	0.000127812	30.1717
rs136557	G	T	-0.017277	0.59	22	27258572	0.00303747	1.29e-08	266042	0.000121594	266042	0.000144411	32.3527
rs1490003	A	C	-0.0172133	0.6217	3	68922859	0.0030257	1.28e-08	266042	0.00012164	266042	0.000139373	32.3651
rs17348302	T	C	0.0208498	0.8149	19	3349305	0.00364935	1.11e-08	266042	0.00012268	266042	0.000131143	32.6418
rs1824530	C	T	0.0184543	0.3916	1	72863102	0.00296627	4.93e-10	266042	0.000145468	266042	0.000162277	38.7058
rs276447	C	T	0.028313	0.4898	9	15581302	0.00293958	5.88e-22	266042	0.000348581	266042	0.000400646	92.7688
rs35797675	T	G	0.0202894	0.7996	7	72878044	0.00358267	1.49e-08	266042	0.000120538	266042	0.000131928	32.0718
rs429358	T	C	0.0296809	0.8425	19	45411941	0.00404808	2.27e-13	266042	0.000202033	266042	0.000233795	53.7596
rs4486004	G	T	0.0245491	0.7843	6	26167710	0.00353444	3.77e-12	266042	0.000181302	266042	0.000203907	48.2424
rs453520	C	T	0.0176719	0.4376	2	147907202	0.00296499	2.52e-09	266042	0.00013351	266042	0.000153716	35.5238
rs4728354	C	T	-0.0170258	0.4397	7	135051979	0.00294612	7.51e-09	266042	0.00012552	266042	0.000142831	33.3975
rs77560201	T	C	-0.0293918	0.92536	5	158240137	0.00522678	1.87e-08	266042	0.000118846	266042	0.000119334	31.6215
rs77691530	C	T	0.0364156	0.96319	13	93616413	0.00665872	4.53e-08	266042	0.000112408	266042	9.40333e-05	29.9084
rs80128386	A	G	-0.0260905	0.8978	19	42676916	0.00462299	1.66e-08	266042	0.000119708	266042	0.000124918	31.8509
rs8067821	T	C	-0.0165702	0.5072	17	5370822	0.00296544	2.3e-08	266042	0.000117348	266042	0.000137257	31.223
rs868351	G	T	0.0191283	0.7853	1	46009818	0.0034993	4.59e-08	266042	0.000112304	266042	0.000123382	29.8808
rs9607816	G	A	0.0216316	0.7802	22	41950897	0.00370142	5.09e-09	266042	0.000128363	266042	0.000160488	34.1541
rs1057868	C	T	-0.0272249	0.7035	7	75615006	0.00485866	2.1e-08	127604	0.000246001	127604	0.00030921	31.398
rs11870068	A	C	-0.0361018	0.7863	17	65944515	0.00557569	9.49e-11	127604	0.000328444	127604	0.000438006	41.9238
rs1260326	T	C	-0.0422253	0.4141	2	27730940	0.00451025	7.82e-21	127604	0.000686416	127604	0.000865174	87.6483
rs16843603	T	C	0.0280345	0.6933	4	2928577	0.00490174	1.07e-08	127604	0.000256281	127604	0.000334235	32.7104
rs1919208	C	T	-0.190961	0.01227	4	99567226	0.0288548	3.64e-11	127604	0.000343122	127604	0.000883899	43.7981
rs2472297	C	T	-0.0727823	0.7853	15	75027880	0.00497633	1.93e-48	127604	0.00167359	127604	0.00178628	213.911
rs28680958	G	A	0.0311069	0.7802	1	173848808	0.00535602	6.33e-09	127604	0.000264276	127604	0.000331877	33.731
rs4382592	T	G	0.0274249	0.3006	9	134870755	0.00482134	1.28e-08	127604	0.000253505	127604	0.000316253	32.356
rs4410790	T	C	-0.0595571	0.3834	7	17284577	0.0045848	1.39e-38	127604	0.00132067	127604	0.00167708	168.743
rs6090107	C	T	-0.0246122	0.5808	20	62912731	0.00446158	3.46e-08	127604	0.000238431	127604	0.00029497	30.4315
rs6751993	A	G	-0.0355414	0.1728	2	635864	0.00591538	1.87e-09	127604	0.000282829	127604	0.000361122	36.0998
rs72783115	G	A	-0.0273878	0.6984	16	69702839	0.00498598	3.95e-08	127604	0.000236403	127604	0.000315995	30.1726
rs76761706	T	C	0.0342958	0.7648	17	43776741	0.00530724	1.03e-10	127604	0.000327148	127604	0.000423152	41.7584
rs7777102	A	G	-0.0494928	0.8773	7	73058017	0.00650245	2.71e-14	127604	0.000453812	127604	0.000527359	57.9336
rs7928017	C	A	0.0249893	0.592	11	113448762	0.00445129	1.98e-08	127604	0.000246928	127604	0.00030166	31.5163
rs10819082	G	A	0.0148081	0.3241	9	128645617	0.0023084	1.41e-10	428979	9.59e-05	428979	9.60705e-05	41.1507
rs11067376	A	G	0.0147569	0.6155	12	110027795	0.00226627	7.44e-11	428979	9.88e-05	428979	0.000103074	42.4004
rs11134442	A	G	0.0134321	0.3906	5	166478475	0.00225467	2.56e-09	428979	8.27e-05	428979	8.58914e-05	35.4911
rs11150613	C	T	-0.0126846	0.3262	16	31357810	0.00232229	4.7e-08	428979	6.95e-05	428979	7.07296e-05	29.8347
rs11824377	A	G	0.0128803	0.4151	11	11787253	0.0021882	3.95e-09	428979	8.08e-05	428979	8.05596e-05	34.6479
rs12629972	T	C	-0.0194339	0.4172	3	25121444	0.00221297	1.61e-18	428979	0.000179744	428979	0.000183659	77.1198
rs12773105	C	T	-0.012081	0.5153	10	118025315	0.00217867	2.94e-08	428979	7.17e-05	428979	7.29072e-05	30.7486
rs1520919	G	A	0.016847	0.7055	8	64696606	0.00237511	1.31e-12	428979	0.000117272	428979	0.00011794	50.3129
rs1534749	T	C	0.0124733	0.4642	1	190028576	0.00217539	9.82e-09	428979	7.66e-05	428979	7.73933e-05	32.8771
rs1897495	C	T	-0.01313	0.5593	3	107570753	0.00220788	2.73e-09	428979	8.24e-05	428979	8.49854e-05	35.365
rs1982350	A	G	-0.0125061	0.3517	11	13350131	0.00227294	3.75e-08	428979	7.06e-05	428979	7.13215e-05	30.2736
rs2102738	A	C	0.0161277	0.8016	2	172525884	0.00290811	2.93e-08	428979	7.17e-05	428979	8.27321e-05	30.7555
rs4553256	C	T	-0.0183738	0.8231	1	204411144	0.00306257	1.98e-09	428979	8.39e-05	428979	9.83123e-05	35.9937
rs4861023	A	G	0.0153341	0.7751	4	42150774	0.00253892	1.54e-09	428979	8.5e-05	428979	8.19768e-05	36.4768
rs56081685	T	G	0.0146271	0.6779	13	59454140	0.00234619	4.54e-10	428979	9.06e-05	428979	9.34332e-05	38.8678
rs60705333	G	A	-0.0123996	0.4867	2	104160497	0.00218944	1.48e-08	428979	7.48e-05	428979	7.68212e-05	32.074
rs6482190	A	G	-0.0178722	0.2883	10	22037809	0.00243056	1.94e-13	428979	0.000126025	428979	0.000131078	54.0688
rs6664419	G	A	0.0155955	0.454	1	153760942	0.00220734	1.6e-12	428979	0.000116352	428979	0.00012058	49.9183
rs6903219	G	A	-0.0120529	0.5143	6	88096498	0.00218042	3.24e-08	428979	7.12e-05	428979	7.2577e-05	30.5566
rs6958768	A	C	0.0174604	0.8395	7	77773693	0.00293732	2.78e-09	428979	8.24e-05	428979	8.21554e-05	35.3351
rs75248709	C	T	0.0300801	0.96012	6	92348945	0.00535584	1.95e-08	428979	7.35e-05	428979	6.92897e-05	31.5431
rs7774567	A	G	-0.022971	0.05419	6	25425526	0.0038482	2.38e-09	428979	8.31e-05	428979	5.40897e-05	35.6325
rs838133	A	G	-0.015217	0.4243	19	49259529	0.00225061	1.37e-11	428979	0.000106555	428979	0.000113125	45.7147
rs9545780	G	T	0.0203327	0.91922	13	82126449	0.00370185	3.96e-08	428979	7.03e-05	428979	6.13964e-05	30.1684
rs992623	G	A	-0.0159978	0.8108	5	87840688	0.00285612	2.13e-08	428979	7.31e-05	428979	7.8521e-05	31.3739
rs10119975	C	A	-0.00420931	0.5266	9	15708140	0.000547903	1.56e-14	241092	0.000244754	241092	7.03956e-06	59.0221
rs10789340	A	G	0.00333252	0.3374	1	72940273	0.000564745	3.61e-09	241092	0.000144411	241092	4.9656e-06	34.821
rs5751084	A	G	0.00382009	0.7832	22	41755105	0.000685923	2.56e-08	241092	0.000128636	241092	4.95575e-06	31.0168
rs7240986	G	A	0.00331153	0.6196	18	53195249	0.000568413	5.68e-09	241092	0.000140763	241092	5.16939e-06	33.9414
rs9379833	C	A	0.00405078	0.7127	6	26207175	0.000622386	7.59e-11	241092	0.000175672	241092	6.7197e-06	42.3602
rs9827939	T	C	0.00405531	0.7771	3	71035887	0.00066735	1.23e-09	241092	0.000153142	241092	5.69725e-06	36.9267
rs10978542	C	T	0.00621129	0.5951	9	109328021	0.00107681	8.01e-09	168237	0.000197735	168237	1.85922e-05	33.2725
rs11039216	C	T	-0.0056806	0.4806	11	47406592	0.00104029	4.75e-08	168237	0.000177209	168237	1.61103e-05	29.8181
rs1260326	T	C	-0.00709597	0.4141	2	27730940	0.00106323	2.49e-11	168237	0.00026469	168237	2.44333e-05	44.5419
rs13107325	C	T	0.0118976	0.92331	4	103188709	0.00199402	2.42e-09	168237	0.000211569	168237	2.00463e-05	35.6008
rs28712821	G	A	-0.00953786	0.3906	4	39413780	0.00107348	6.39e-19	168237	0.000469023	168237	4.33078e-05	78.9431
rs28929474	C	T	0.0217042	0.98262	14	94844947	0.00377016	8.57e-09	168237	0.000196955	168237	1.60899e-05	33.1412
rs3136329	C	T	0.00670775	0.4427	2	48024876	0.00105064	1.72e-10	168237	0.000242228	168237	2.22015e-05	40.7611
rs4953150	C	T	-0.00730339	0.6656	2	45157336	0.0010944	2.5e-11	168237	0.000264646	168237	2.37443e-05	44.5345
rs56094641	A	G	0.00922861	0.5644	16	53806453	0.00106231	3.71e-18	168237	0.000448393	168237	4.18772e-05	75.4693
rs6049886	G	T	-0.00623207	0.6748	20	24683554	0.00110517	1.71e-08	168237	0.000188977	168237	1.70459e-05	31.7985
rs663175	G	A	-0.00666083	0.4397	11	121533827	0.00104147	1.6e-10	168237	0.000243076	168237	2.18607e-05	40.9038
rs6970845	G	A	-0.00628554	0.6002	7	135051453	0.00105959	2.99e-09	168237	0.000209123	168237	1.89607e-05	35.1892
rs72720396	A	G	0.00804184	0.8006	1	91191582	0.00123274	6.87e-11	168237	0.000252896	168237	2.06482e-05	42.5567
rs7708866	T	C	0.00717861	0.7812	5	50676126	0.00119148	1.69e-09	168237	0.000215723	168237	1.76165e-05	36.3
rs9684543	C	T	0.00677073	0.6984	4	101989739	0.00117978	9.53e-09	168237	0.000195735	168237	1.93124e-05	32.9359
rs1518166	A	G	-0.00396558	0.6339	18	40705900	0.000676691	4.62e-09	445506	7.71e-05	445506	7.29901e-06	34.3426
rs1912274	C	T	0.00414726	0.7505	10	87341247	0.000750509	3.28e-08	445506	6.85e-05	445506	6.4413e-06	30.5359
rs663640	C	T	0.00581153	0.7771	18	57846077	0.000789019	1.76e-13	445506	0.000121759	445506	1.17003e-05	54.2508
rs7531118	T	C	0.00389195	0.4468	1	72837239	0.000658326	3.38e-09	445506	7.84e-05	445506	7.4879e-06	34.9504
rs11060853	A	G	0.01504	0.5818	12	123424071	0.00252356	2.52e-09	438853	8.09e-05	438853	0.000110074	35.5196
rs11133681	T	C	0.0139434	0.3599	5	11924215	0.00254586	4.33e-08	438853	6.83e-05	438853	8.95771e-05	29.9963
rs11183201	T	C	0.0198924	0.4959	12	46170982	0.00249281	1.46e-15	438853	0.000145083	438853	0.00019784	63.679
rs115877304	C	T	-0.0358152	0.96933	5	92797166	0.00578708	6.06e-10	438853	8.73e-05	438853	7.62694e-05	38.3015
rs13016665	C	A	-0.0194362	0.5521	2	57995348	0.00253208	1.64e-14	438853	0.000134243	438853	0.000186832	58.9207
rs13023099	C	A	0.0142707	0.4581	2	200705623	0.00252465	1.58e-08	438853	7.28e-05	438853	0.000101111	31.9513
rs13072794	C	T	0.0150879	0.6616	3	33606848	0.00268785	1.98e-08	438853	7.18e-05	438853	0.000101933	31.5099
rs13336260	A	C	-0.0171012	0.7802	16	757459	0.00310561	3.66e-08	438853	6.91e-05	438853	0.000100304	30.3221
rs182549	C	T	0.0186348	0.3111	2	136616754	0.00294508	2.49e-10	438853	9.12e-05	438853	0.000173225	40.0364
rs1851923	G	A	-0.0178918	0.4652	3	81979057	0.00250862	9.88e-13	438853	0.000115897	438853	0.000159283	50.8673
rs1994315	T	C	0.019863	0.2853	3	85144149	0.00267522	1.13e-13	438853	0.000125603	438853	0.000160896	55.1278
rs2068650	A	C	0.0166023	0.499	5	166835294	0.00249883	3.05e-11	438853	0.000100578	438853	0.000137818	44.1431
rs4665972	T	C	0.0177851	0.4182	2	27598097	0.0025543	3.34e-12	438853	0.00011046	438853	0.000153922	48.4807
rs596878	A	C	0.0143994	0.5624	6	140286236	0.00251396	1.02e-08	438853	7.48e-05	438853	0.000102057	32.8074
rs62091167	A	C	0.0172054	0.7914	18	53130630	0.00302702	1.32e-08	438853	7.36e-05	438853	9.77395e-05	32.3072
rs62394558	G	A	0.014944	0.638	6	26604650	0.00252589	3.29e-09	438853	7.98e-05	438853	0.000103156	35.003
rs656817	A	G	0.0151072	0.683	18	40994935	0.00263357	9.67e-09	438853	7.5e-05	438853	9.88275e-05	32.9062
rs6741066	C	T	-0.0163011	0.2577	2	44209477	0.0028412	9.61e-09	438853	7.5e-05	438853	0.000101662	32.9178
rs73802707	C	T	0.0192751	0.8804	4	17932319	0.00346882	2.75e-08	438853	7.04e-05	438853	7.8241e-05	30.8766
rs7802468	C	T	0.0297029	0.682	7	143704416	0.00256578	5.42e-31	438853	0.000305288	438853	0.000382683	134.017
rs79436018	T	C	0.022907	0.8732	7	127694032	0.00390047	4.28e-09	438853	7.86e-05	438853	0.000116198	34.4907
rs838133	A	G	-0.0148079	0.4243	19	49259529	0.00257447	8.83e-09	438853	7.54e-05	438853	0.000107124	33.0835
rs9529022	T	C	0.0150022	0.6176	13	66699942	0.00258332	6.35e-09	438853	7.68e-05	438853	0.000106308	33.7251
rs9564268	T	C	0.0147079	0.3742	13	66204880	0.00255802	8.94e-09	438853	7.53e-05	438853	0.000101314	33.0593
rs9662365	C	T	-0.0155841	0.5215	1	98461443	0.0024846	3.56e-10	438853	8.96e-05	438853	0.000121208	39.3415
rs1260326	T	C	-0.00696362	0.4141	2	27730940	0.00100366	3.97e-12	175549	0.000274148	175549	2.35304e-05	48.139
rs12639940	A	G	0.00720032	0.6207	4	39420981	0.00102322	1.97e-12	175549	0.000282	175549	2.44117e-05	49.5183
rs1919208	C	T	-0.0499642	0.01227	4	99567226	0.00667633	7.22e-14	175549	0.000318941	175549	6.05105e-05	56.007
rs4245150	G	T	-0.00615023	0.362	11	113364647	0.00100723	1.02e-09	175549	0.000212344	175549	1.7472e-05	37.2842
rs4711107	T	C	-0.00609397	0.727	6	26342749	0.00107788	1.57e-08	175549	0.000182049	175549	1.4741e-05	31.9639
rs602662	G	A	-0.00553745	0.5358	19	49206985	0.000987289	2.04e-08	175549	0.000179168	175549	1.52531e-05	31.458
rs77301847	A	G	0.00949114	0.7648	17	43810902	0.00119385	1.86e-15	175549	0.000359905	175549	3.2408e-05	63.2029
rs10164176	T	C	-0.00283795	0.5153	18	44819849	0.000477218	2.73e-09	365842	9.67e-05	365842	4.02321e-06	35.3652
rs11189472	C	A	-0.00271443	0.6564	10	99797468	0.000494642	4.07e-08	365842	8.23e-05	365842	3.3236e-06	30.1145
rs112362785	T	G	0.0030683	0.726	21	42024195	0.000551166	2.59e-08	365842	8.47e-05	365842	3.74553e-06	30.9907
rs11847410	T	C	0.00284241	0.5869	14	30159698	0.000477157	2.57e-09	365842	9.7e-05	365842	3.91762e-06	35.4855
rs17262885	G	A	0.00364584	0.7843	13	58313302	0.00053304	7.94e-12	365842	0.000127858	365842	4.49736e-06	46.7817
rs2960578	T	G	-0.00272207	0.5286	18	21143739	0.000470407	7.18e-09	365842	9.15e-05	365842	3.69271e-06	33.4851
rs3769941	A	G	-0.00292356	0.7423	2	166185240	0.000535898	4.89e-08	365842	8.13e-05	365842	3.27e-06	29.7618
rs3911016	T	G	-0.00421994	0.8834	9	88029000	0.000722514	5.2e-09	365842	9.32e-05	365842	3.66858e-06	34.113
rs549814	C	T	-0.00512073	0.6605	2	45153508	0.00050107	1.62e-24	365842	0.000285399	365842	1.176e-05	104.44
rs6030200	G	A	-0.00339955	0.6524	20	35554361	0.000507087	2.03e-11	365842	0.000122838	365842	5.24163e-06	44.9446
rs7012814	G	A	0.00275866	0.5276	8	9173358	0.000473402	5.63e-09	365842	9.28e-05	365842	3.79351e-06	33.9575
rs707896	G	A	-0.00347743	0.8436	6	26116424	0.000635171	4.38e-08	365842	8.19e-05	365842	3.19095e-06	29.9734
rs738140	A	G	-0.0028983	0.6963	22	41884954	0.000507979	1.16e-08	365842	8.9e-05	365842	3.55269e-06	32.5533
rs77779142	C	T	0.00358174	0.8354	11	65599656	0.000630199	1.32e-08	365842	8.83e-05	365842	3.52811e-06	32.3022
rs7965658	G	A	-0.00364711	0.8139	12	49987929	0.000592457	7.46e-10	365842	0.000103573	365842	4.02944e-06	37.8952
rs9843653	T	C	0.00261732	0.5051	3	49920571	0.000470013	2.57e-08	365842	8.48e-05	365842	3.42483e-06	31.0094
rs9933427	A	G	-0.00273242	0.4182	16	8276343	0.000471957	7.06e-09	365842	9.16e-05	365842	3.63314e-06	33.5189
rs10156602	A	G	-0.00361875	0.6002	9	96345328	0.000658834	3.96e-08	435417	6.93e-05	435417	6.28472e-06	30.1693
rs12476427	A	G	-0.0087979	0.96012	2	39146971	0.00148008	2.78e-09	435417	8.11e-05	435417	5.92746e-06	35.3336
rs12550717	G	A	-0.0038877	0.683	8	10266706	0.000651474	2.41e-09	435417	8.18e-05	435417	6.54479e-06	35.6116
rs12629972	T	C	-0.00405751	0.4172	3	25121444	0.000640682	2.4e-10	435417	9.21e-05	435417	8.00595e-06	40.1083
rs1982350	A	G	-0.00388153	0.3517	11	13350131	0.000657967	3.65e-09	435417	7.99e-05	435417	6.87044e-06	34.8015
rs838133	A	G	-0.00455528	0.4243	19	49259529	0.000651362	2.68e-12	435417	0.000112314	435417	1.01375e-05	48.9086
rs9537116	G	A	-0.00398119	0.7597	13	56016414	0.000719621	3.16e-08	435417	7.03e-05	435417	5.78698e-06	30.6068
rs2327402	G	A	-0.00943226	0.6421	20	11345395	0.00154681	1.07e-09	62072	0.000598709	62072	4.08908e-05	37.1841
rs2472297	C	T	-0.0140201	0.7853	15	75027880	0.00168463	8.62e-17	62072	0.00111462	62072	6.62826e-05	69.2617
rs4410790	T	C	-0.0119411	0.3834	7	17284577	0.0015591	1.87e-14	62072	0.000944167	62072	6.74178e-05	58.6598
rs10129747	A	G	-0.0069661	0.5225	14	77433198	0.00123928	1.9e-08	409125	7.72e-05	409125	2.42141e-05	31.5966
rs10189857	A	G	0.00782952	0.5798	2	60713235	0.00124396	3.09e-10	409125	9.68e-05	409125	2.987e-05	39.6148
rs10828266	A	G	-0.0129685	0.3108	10	22098701	0.00136976	2.86e-21	409125	0.000219049	409125	7.20503e-05	89.6377
rs10896126	A	G	0.01041	0.6922	11	66292908	0.00134177	8.6e-15	409125	0.000147105	409125	4.61776e-05	60.1929
rs114328297	T	G	-0.00825058	0.8016	1	91190854	0.00150167	3.92e-08	409125	7.38e-05	409125	2.1652e-05	30.187
rs11787024	T	C	-0.00848131	0.7004	8	144239099	0.0013236	1.48e-10	409125	0.000100349	409125	3.01887e-05	41.0594
rs12046747	G	A	-0.00940866	0.7751	1	204593696	0.00149147	2.82e-10	409125	9.73e-05	409125	3.08626e-05	39.7948
rs12120761	G	A	-0.00728032	0.5072	1	72128231	0.0012325	3.48e-09	409125	8.53e-05	409125	2.6496e-05	34.8921
rs12172847	G	A	-0.00776009	0.7096	18	60223017	0.0013195	4.08e-09	409125	8.45e-05	409125	2.48184e-05	34.5871
rs12457261	C	T	-0.008415	0.5481	18	21146085	0.00123459	9.36e-12	409125	0.000113543	409125	3.50784e-05	46.4582
rs13018443	T	C	0.00792566	0.6319	2	170944488	0.00128115	6.16e-10	409125	9.35e-05	409125	2.92223e-05	38.2711
rs1582323	A	G	-0.00692086	0.3722	16	52106298	0.00126444	4.41e-08	409125	7.32e-05	409125	2.23845e-05	29.9587
rs1620977	A	G	0.0108275	0.2883	1	72729142	0.00139	6.72e-15	409125	0.000148289	409125	4.81092e-05	60.6774
rs1648404	C	T	-0.00680471	0.5184	4	37175523	0.00123338	3.45e-08	409125	7.44e-05	409125	2.31207e-05	30.4387
rs17175518	C	A	-0.00802209	0.7587	18	57850583	0.00145617	3.61e-08	409125	7.42e-05	409125	2.35631e-05	30.3495
rs2529055	A	G	-0.00898635	0.8344	7	24590331	0.00158475	1.42e-08	409125	7.86e-05	409125	2.23168e-05	32.1548
rs261807	C	T	0.00711357	0.4847	1	241055830	0.00123694	8.87e-09	409125	8.08e-05	409125	2.52777e-05	33.0733
rs2918593	T	C	0.00796269	0.7566	2	145734636	0.00143262	2.73e-08	409125	7.55e-05	409125	2.33527e-05	30.8928
rs34162196	C	T	0.0172135	0.90286	14	22038125	0.00204232	3.5e-17	409125	0.000173605	409125	5.19741e-05	71.038
rs3764002	C	T	-0.00964985	0.7413	12	108618630	0.00140017	5.5e-12	409125	0.000116085	409125	3.57159e-05	47.4985
rs3823624	T	C	-0.0130461	0.7883	7	2110346	0.00160593	4.52e-16	409125	0.000161281	409125	5.68073e-05	65.9946
rs4140799	G	A	-0.00692982	0.4489	14	72170969	0.00123728	2.13e-08	409125	7.67e-05	409125	2.37604e-05	31.3695
rs4269101	T	G	0.00927969	0.3057	3	18763543	0.00137239	1.36e-11	409125	0.00011174	409125	3.65544e-05	45.7206
rs429358	T	C	-0.0158744	0.8425	19	45411941	0.00170151	1.06e-20	409125	0.000212706	409125	6.68767e-05	87.0414
rs4348846	G	A	0.00996027	0.8098	10	126691471	0.00164879	1.53e-09	409125	8.92e-05	409125	3.05605e-05	36.4932
rs4755203	G	A	-0.00868315	0.5787	11	43619953	0.00124121	2.64e-12	409125	0.000119607	409125	3.67646e-05	48.94
rs4769824	C	T	-0.00682044	0.5542	13	30883339	0.00124519	4.32e-08	409125	7.33e-05	409125	2.29859e-05	30.0022
rs4963390	A	G	-0.0111502	0.8446	11	61514821	0.00178692	4.38e-10	409125	9.52e-05	409125	3.2636e-05	38.9363
rs57499472	T	C	-0.00692187	0.5869	3	147239337	0.00126638	4.61e-08	409125	7.3e-05	409125	2.32325e-05	29.8757
rs62084586	T	C	-0.00947428	0.8538	17	56419228	0.00166181	1.19e-08	409125	7.94e-05	409125	2.24092e-05	32.5035
rs6542942	G	T	-0.00819175	0.5061	2	100985378	0.00122918	2.66e-11	409125	0.000108548	409125	3.35474e-05	44.4143
rs6545772	C	T	0.00747933	0.545	2	60225873	0.00123386	1.35e-09	409125	8.98e-05	409125	2.77436e-05	36.7446
rs6765212	C	T	-0.00805712	0.6902	3	43931484	0.00138869	6.55e-09	409125	8.23e-05	409125	2.77617e-05	33.6627
rs6921589	A	C	-0.0111688	0.1299	6	25422369	0.00179717	5.14e-10	409125	9.44e-05	409125	2.81982e-05	38.622
rs75641275	A	C	0.0109126	0.8579	1	98327133	0.00175267	4.78e-10	409125	9.47e-05	409125	2.90347e-05	38.7665
rs7678161	C	T	-0.0075463	0.6605	4	2901600	0.00132878	1.35e-08	409125	7.88e-05	409125	2.55394e-05	32.2524
rs7808471	T	C	0.00779718	0.6902	7	132716502	0.00131558	3.09e-09	409125	8.59e-05	409125	2.59993e-05	35.127
rs7924036	G	T	-0.00702197	0.4898	10	65191645	0.00123167	1.19e-08	409125	7.94e-05	409125	2.46438e-05	32.5034
rs862227	A	G	0.00676772	0.544	16	73602926	0.00123269	4.01e-08	409125	7.37e-05	409125	2.27237e-05	30.1423
rs9385269	C	T	-0.00894444	0.4622	6	98547979	0.00124014	5.5e-13	409125	0.000127132	409125	3.97729e-05	52.0193
rs10193494	G	A	-0.00145232	0.6646	2	52808561	0.000198684	2.68e-13	444097	0.000120301	444097	9.40325e-07	53.4317
rs10764990	G	A	0.00146865	0.3896	10	129152608	0.000187317	4.49e-15	444097	0.000138403	444097	1.02589e-06	61.4727
rs10822089	A	G	-0.00112374	0.5072	10	64695143	0.000183345	8.84e-10	444097	8.46e-05	444097	6.31265e-07	37.5659
rs10829603	T	G	0.00106278	0.5665	10	131327351	0.000184384	8.22e-09	444097	7.48e-05	444097	5.54761e-07	33.2231
rs10927006	T	C	-0.00211992	0.8712	1	243557659	0.000260244	3.76e-16	444097	0.000149395	444097	1.00856e-06	66.3556
rs11231629	C	T	-0.00101576	0.5869	11	63648573	0.000184868	3.92e-08	444097	6.8e-05	444097	5.00301e-07	30.1897
rs1144428	G	A	0.00184787	0.2096	2	201097903	0.000224845	2.06e-16	444097	0.000152067	444097	1.13139e-06	67.5424
rs11710570	T	C	-0.00111034	0.59	3	158056654	0.000183682	1.49e-09	444097	8.23e-05	444097	5.96455e-07	36.5409
rs12196849	C	A	-0.00124607	0.6176	6	98790797	0.000190219	5.73e-11	444097	9.66e-05	444097	7.33399e-07	42.9118
rs12418276	C	T	0.00187312	0.8221	11	16335121	0.000246086	2.71e-14	444097	0.000130444	444097	1.02627e-06	57.9372
rs12429545	G	A	-0.00150766	0.8865	13	54102206	0.000275219	4.3e-08	444097	6.76e-05	444097	4.57416e-07	30.0089
rs1260326	T	C	-0.00138622	0.4141	2	27730940	0.000186856	1.18e-13	444097	0.000123914	444097	9.32445e-07	55.0364
rs13213152	A	G	-0.00194668	0.93558	6	28349698	0.000285771	9.62e-12	444097	0.00010448	444097	4.56794e-07	46.4037
rs1447182	T	C	0.00144666	0.2014	11	57916512	0.000223286	9.24e-11	444097	9.45e-05	444097	6.73212e-07	41.9769
rs1513475	T	C	-0.00128339	0.6554	3	35724256	0.000191953	2.29e-11	444097	0.000100649	444097	7.43993e-07	44.7021
rs1568452	C	T	-0.00188544	0.6309	2	58012833	0.000188399	1.41e-23	444097	0.000225473	444097	1.65562e-06	100.154
rs17024335	T	C	-0.00133173	0.7955	2	101066927	0.000220255	1.48e-09	444097	8.23e-05	444097	5.77027e-07	36.5579
rs17056996	G	A	-0.0018371	0.8773	18	73120637	0.000322604	1.24e-08	444097	7.3e-05	444097	7.26588e-07	32.4284
rs17409360	G	A	-0.00110551	0.6861	2	146006855	0.000196376	1.81e-08	444097	7.14e-05	444097	5.26422e-07	31.6919
rs1870939	A	G	0.00101828	0.4254	1	155055496	0.000185206	3.84e-08	444097	6.81e-05	444097	5.06906e-07	30.229
rs1893787	C	T	-0.00161438	0.5767	18	44856030	0.000188809	1.23e-17	444097	0.000164596	444097	1.27245e-06	73.1082
rs1997468	C	T	0.00160119	0.5521	2	77171297	0.000184238	3.6e-18	444097	0.00017005	444097	1.26799e-06	75.5314
rs210600	G	A	0.00122469	0.7393	7	69238281	0.000204563	2.14e-09	444097	8.07e-05	444097	5.78155e-07	35.8425
rs2292233	C	A	-0.00107439	0.5501	18	72910994	0.000186694	8.67e-09	444097	7.46e-05	444097	5.71362e-07	33.1179
rs2395868	T	C	-0.00125087	0.726	7	106897500	0.000216009	7e-09	444097	7.55e-05	444097	6.22503e-07	33.5336
rs2472297	C	T	-0.0023531	0.7853	15	75027880	0.000206941	5.84e-30	444097	0.000291062	444097	1.86715e-06	129.297
rs2474459	T	C	0.00105049	0.5225	1	1845082	0.000184502	1.24e-08	444097	7.3e-05	444097	5.50647e-07	32.4177
rs2496003	G	T	-0.00119698	0.2086	10	106576956	0.000216468	3.21e-08	444097	6.88e-05	444097	4.73058e-07	30.5764
rs2542274	C	T	-0.00106813	0.5481	7	133491069	0.000183808	6.21e-09	444097	7.6e-05	444097	5.65172e-07	33.7691
rs2606222	T	C	-0.0010577	0.3405	3	183533175	0.000191095	3.11e-08	444097	6.9e-05	444097	5.02443e-07	30.6356
rs2702575	T	C	0.00105392	0.3732	4	15059105	0.00018882	2.38e-08	444097	7.01e-05	444097	5.19656e-07	31.1544
rs2728784	A	G	-0.00185353	0.771	5	87624837	0.000227139	3.34e-16	444097	0.000149925	444097	1.21316e-06	66.591
rs2811168	T	G	-0.00173198	0.8793	1	98010251	0.000272362	2.03e-10	444097	9.1e-05	444097	6.36737e-07	40.4383
rs2825972	A	G	0.0013604	0.683	21	21424129	0.000201335	1.41e-11	444097	0.000102796	444097	8.01389e-07	45.6557
rs2951185	T	C	-0.00109882	0.2843	2	63498049	0.00020028	4.1e-08	444097	6.78e-05	444097	4.9135e-07	30.1008
rs34052145	A	G	-0.00110316	0.6667	1	38824262	0.000192495	9.99e-09	444097	7.39e-05	444097	5.40845e-07	32.8426
rs34292254	G	T	0.00115176	0.455	2	157050759	0.000184289	4.11e-10	444097	8.79e-05	444097	6.57903e-07	39.0594
rs4074067	C	T	-0.00148911	0.7832	8	53137329	0.000237183	3.42e-10	444097	8.88e-05	444097	7.53036e-07	39.4173
rs4271161	T	C	0.00114488	0.6258	1	188321075	0.000196405	5.57e-09	444097	7.65e-05	444097	6.13888e-07	33.9793
rs4410790	T	C	-0.00167103	0.3834	7	17284577	0.000189943	1.4e-18	444097	0.000174249	444097	1.32024e-06	77.3966
rs4590778	A	G	-0.00113049	0.7382	10	93372012	0.000207275	4.92e-08	444097	6.7e-05	444097	4.93977e-07	29.7468
rs587136	T	C	-0.00155374	0.8231	18	53225049	0.000242127	1.39e-10	444097	9.27e-05	444097	7.03019e-07	41.1785
rs59317774	A	G	-0.00113645	0.6258	20	1888865	0.000188862	1.77e-09	444097	8.15e-05	444097	6.04881e-07	36.2086
rs61909866	C	T	-0.00113521	0.6943	11	122061369	0.000196864	8.09e-09	444097	7.49e-05	444097	5.47047e-07	33.2522
rs62572325	C	A	0.00168839	0.8712	9	22535878	0.000267714	2.85e-10	444097	8.96e-05	444097	6.39748e-07	39.7744
rs6941231	C	T	-0.00147161	0.7986	6	57770056	0.000219692	2.11e-11	444097	0.000101027	444097	6.96633e-07	44.8701
rs732693	G	A	-0.00149152	0.8579	3	64172690	0.000263346	1.48e-08	444097	7.22e-05	444097	5.42399e-07	32.0778
rs7652683	T	C	0.00179417	0.3436	3	85603462	0.000191341	6.8e-21	444097	0.000197947	444097	1.45204e-06	87.9247
rs7702274	C	T	-0.00122243	0.4121	5	107158573	0.000186619	5.74e-11	444097	9.66e-05	444097	7.24076e-07	42.9078
rs79564740	T	C	-0.00296354	0.98569	1	210027359	0.0005329	2.68e-08	444097	6.96e-05	444097	2.4776e-07	30.9265
rs826848	C	T	-0.00218205	0.06748	12	39156767	0.000369554	3.54e-09	444097	7.85e-05	444097	5.99229e-07	34.8637
rs9395708	G	A	-0.00111001	0.6115	6	51583282	0.000189543	4.73e-09	444097	7.72e-05	444097	5.85425e-07	34.2956
rs965725	G	A	-0.0010643	0.3998	18	22289511	0.000187346	1.34e-08	444097	7.27e-05	444097	5.43622e-07	32.273
rs10136360	G	A	-0.0074386	0.7996	14	79894046	0.000937208	2.07e-15	433186	0.000145404	433186	1.7733e-05	62.9956
rs10163879	G	A	-0.00622684	0.3834	18	44820274	0.000791944	3.76e-15	433186	0.000142696	433186	1.83325e-05	61.8225
rs10249294	G	A	-0.0122119	0.6789	7	143723137	0.000800325	1.44e-52	433186	0.00053719	433186	6.50193e-05	232.827
rs10271924	C	T	0.00512767	0.5143	7	153495206	0.0007963	1.2e-10	433186	9.57e-05	433186	1.31357e-05	41.4655
rs10769936	T	C	0.00524777	0.3119	11	8654528	0.000869113	1.56e-09	433186	8.42e-05	433186	1.18208e-05	36.4584
rs11032362	G	A	-0.00741618	0.90695	11	33759092	0.00134959	3.9e-08	433186	6.97e-05	433186	9.28304e-06	30.1965
rs11085749	G	A	0.00487613	0.6155	19	10961273	0.000796029	9.04e-10	433186	8.66e-05	433186	1.12539e-05	37.5226
rs11129657	T	C	0.00577303	0.8006	3	35636709	0.000954272	1.45e-09	433186	8.45e-05	433186	1.06409e-05	36.5985
rs1118655	G	A	0.00467169	0.3926	2	59839012	0.000792913	3.82e-09	433186	8.01e-05	433186	1.04089e-05	34.7134
rs11788122	C	T	0.00477838	0.5726	9	34280004	0.000777366	7.9e-10	433186	8.72e-05	433186	1.11758e-05	37.7842
rs12044599	A	G	-0.00710293	0.771	1	204564714	0.000952712	8.95e-14	433186	0.000128299	433186	1.78154e-05	55.5843
rs12245149	C	A	0.00428993	0.5153	10	65321147	0.000775957	3.23e-08	433186	7.06e-05	433186	9.19313e-06	30.565
rs12784301	A	G	-0.00491547	0.7147	10	107612666	0.000856463	9.51e-09	433186	7.6e-05	433186	9.85339e-06	32.9392
rs13072255	A	C	-0.00525685	0.5307	3	21038260	0.000775971	1.25e-11	433186	0.000105936	433186	1.37651e-05	45.8945
rs1356292	C	T	-0.00634066	0.1963	3	185824903	0.000986669	1.31e-10	433186	9.53e-05	433186	1.26857e-05	41.2977
rs149449	G	A	-0.00486802	0.5061	5	95902093	0.000774257	3.23e-10	433186	9.12e-05	433186	1.1847e-05	39.5307
rs1620977	A	G	0.00839205	0.2883	1	72729142	0.000874705	8.46e-22	433186	0.000212446	433186	2.89007e-05	92.0477
rs17385603	T	C	0.00473996	0.7607	1	98622590	0.00086738	4.64e-08	433186	6.89e-05	433186	8.17966e-06	29.8628
rs1964272	G	A	-0.00557	0.4969	19	46190268	0.000776129	7.14e-13	433186	0.000118883	433186	1.55119e-05	51.5042
rs2076309	T	C	-0.00490189	0.4611	6	50789451	0.000778963	3.12e-10	433186	9.14e-05	433186	1.19415e-05	39.5998
rs2241726	G	A	-0.00458688	0.6503	12	49444545	0.000796646	8.52e-09	433186	7.65e-05	433186	9.56917e-06	33.1516
rs2472297	C	T	0.00534757	0.7853	15	75027880	0.000877337	1.09e-09	433186	8.58e-05	433186	9.64297e-06	37.1518
rs2504671	C	A	-0.00830488	0.7628	6	51205577	0.000916714	1.31e-19	433186	0.000189428	433186	2.49587e-05	82.0728
rs2790688	C	T	-0.0079771	0.8272	1	153992909	0.00107342	1.07e-13	433186	0.000127474	433186	1.81917e-05	55.2269
rs3124404	A	G	0.00526493	0.2454	13	55971183	0.000873556	1.67e-09	433186	8.38e-05	433186	1.02661e-05	36.3248
rs329274	A	G	-0.0043247	0.5389	7	35078743	0.000778711	2.8e-08	433186	7.12e-05	433186	9.29491e-06	30.8432
rs34162196	C	T	0.0114556	0.90286	14	22038125	0.00128732	5.65e-19	433186	0.000182773	433186	2.30189e-05	79.1886
rs35184771	G	T	-0.00564859	0.6421	11	47475189	0.000810238	3.14e-12	433186	0.000112185	433186	1.46647e-05	48.6021
rs4467648	G	A	-0.00473725	0.3517	4	60064440	0.000813387	5.74e-09	433186	7.83e-05	433186	1.02337e-05	33.9202
rs4744240	C	T	-0.00503175	0.6483	9	96218194	0.000823557	9.98e-10	433186	8.62e-05	433186	1.15456e-05	37.3294
rs4953149	T	C	0.00572696	0.6656	2	45157307	0.000820096	2.88e-12	433186	0.000112564	433186	1.46002e-05	48.7662
rs56299829	G	A	-0.00680298	0.7566	18	57988669	0.000866461	4.11e-15	433186	0.000142287	433186	1.70457e-05	61.6454
rs60452247	G	A	-0.00518109	0.684	11	63981507	0.000804762	1.21e-10	433186	9.57e-05	433186	1.16042e-05	41.4484
rs6482190	A	G	-0.0088168	0.2883	10	22037809	0.000867556	2.91e-24	433186	0.00023837	433186	3.19002e-05	103.283
rs6961517	G	T	0.0046905	0.681	7	133130940	0.000845345	2.88e-08	433186	7.11e-05	433186	9.55886e-06	30.7872
rs6962967	C	T	-0.00460815	0.5828	7	49621014	0.0007807	3.58e-09	433186	8.04e-05	433186	1.03264e-05	34.8405
rs7141411	C	T	0.00467095	0.6043	14	32269806	0.000792374	3.75e-09	433186	8.02e-05	433186	1.04342e-05	34.7496
rs72974263	C	T	-0.00463402	0.6697	2	225447371	0.000832762	2.63e-08	433186	7.15e-05	433186	9.50024e-06	30.9652
rs73195303	C	T	0.00527895	0.7577	8	10200253	0.000922221	1.04e-08	433186	7.56e-05	433186	1.02324e-05	32.7661
rs7554485	T	C	0.00480648	0.3978	1	65945906	0.000795172	1.5e-09	433186	8.43e-05	433186	1.10685e-05	36.5369
rs8045829	T	G	0.00442895	0.4059	16	19271032	0.000796053	2.64e-08	433186	7.15e-05	433186	9.46041e-06	30.9541
rs8095324	A	G	0.00534659	0.6084	18	24131659	0.000792183	1.49e-11	433186	0.000105144	433186	1.36212e-05	45.5515
rs838133	A	G	0.00600222	0.4243	19	49259529	0.000803416	7.97e-14	433186	0.000128829	433186	1.76004e-05	55.814
rs862227	A	G	0.00637803	0.544	16	73602926	0.000776604	2.16e-16	433186	0.00015568	433186	2.01821e-05	67.4487
rs890067	A	G	0.00504544	0.4039	2	60178342	0.000797119	2.46e-10	433186	9.25e-05	433186	1.2258e-05	40.0638
rs9513725	G	A	-0.0047164	0.59	13	100735511	0.000787995	2.16e-09	433186	8.27e-05	433186	1.07619e-05	35.824
rs961414	G	T	-0.00461507	0.5	2	146113733	0.00077645	2.78e-09	433186	8.15e-05	433186	1.06494e-05	35.3289
rs1057868	C	T	-0.00804666	0.7035	7	75615006	0.00139033	7.14e-09	72276	0.000463247	72276	2.70116e-05	33.4962
rs2472297	C	T	-0.0182669	0.7853	15	75027880	0.00140687	1.51e-38	72276	0.00232717	72276	0.000112519	168.586
rs4410790	T	C	-0.0183792	0.3834	7	17284577	0.00132145	5.64e-44	72276	0.00266937	72276	0.000159712	193.442
rs12046747	G	A	0.00591125	0.7751	1	204593696	0.00106972	3.28e-08	180764	0.000168903	180764	1.21825e-05	30.5364
rs12902945	G	T	-0.00592957	0.3712	15	74317707	0.000907565	6.43e-11	180764	0.000236092	180764	1.64133e-05	42.6865
rs1481012	A	G	0.00918762	0.91309	4	89039082	0.00138956	3.79e-11	180764	0.000241791	180764	1.33974e-05	43.7171
rs17685	G	A	-0.00876767	0.7096	7	75616105	0.000978214	3.16e-19	180764	0.000444222	180764	3.16817e-05	80.3342
rs2106727	A	G	-0.0162931	0.3804	7	17287998	0.000915069	6.43e-71	180764	0.00175078	180764	0.000125138	317.03
rs2472297	C	T	-0.0204521	0.7853	15	75027880	0.000990657	1.08e-94	180764	0.00235234	180764	0.00014105	426.215
rs34060476	A	G	-0.00895592	0.8763	7	73037956	0.00128627	3.34e-12	180764	0.000268122	180764	1.73889e-05	48.4793
rs35198275	A	G	0.00800698	0.8885	3	50536092	0.00129437	6.17e-10	180764	0.000211652	180764	1.27028e-05	38.2667
rs56113850	T	C	-0.00599204	0.407	19	41353107	0.000890839	1.74e-11	180764	0.000250228	180764	1.73312e-05	45.243
rs6062357	C	T	-0.00561888	0.5511	20	62892739	0.000894837	3.4e-10	180764	0.000218077	180764	1.5621e-05	39.4286
rs953442	T	C	-0.00577924	0.7454	18	57797485	0.00101995	1.46e-08	180764	0.000177582	180764	1.26771e-05	32.1058
rs10905781	A	C	-0.00369907	0.2301	10	10710599	0.000633645	5.29e-09	189984	0.000179351	189984	4.84804e-06	34.0795
rs11090045	G	A	0.00380341	0.6922	22	41753603	0.000623229	1.04e-09	189984	0.000195999	189984	6.1642e-06	37.2435
rs11743441	G	T	0.00350546	0.4458	5	88065637	0.000577351	1.27e-09	189984	0.000194005	189984	6.07193e-06	36.8647
rs12033462	G	A	0.0032288	0.364	1	72947342	0.000581961	2.89e-08	189984	0.000161999	189984	4.82693e-06	30.7818
rs136548	C	T	-0.00338525	0.5808	22	27253353	0.00058773	8.42e-09	189984	0.000174597	189984	5.58032e-06	33.1761
rs17652520	G	A	0.00385969	0.7607	17	44098967	0.00067682	1.18e-08	189984	0.000171148	189984	5.42364e-06	32.5206
rs1958801	A	G	0.00350574	0.7444	14	98872110	0.00062736	2.3e-08	189984	0.000164339	189984	4.67688e-06	31.2267
rs2678900	T	G	-0.003137	0.5849	2	58177683	0.000574548	4.76e-08	189984	0.00015689	189984	4.77852e-06	29.811
rs35797675	T	G	0.00390585	0.7996	7	72878044	0.000695107	1.92e-08	189984	0.000166166	189984	4.88913e-06	31.5739
rs3909726	G	A	-0.00491569	0.1718	11	126587391	0.000768109	1.56e-10	189984	0.000215535	189984	6.87634e-06	40.9565
rs3964074	T	C	0.00324398	0.455	16	74166991	0.00057126	1.36e-08	189984	0.000169708	189984	5.21908e-06	32.247
rs429358	T	C	0.00613528	0.8425	19	45411941	0.000785834	5.84e-15	189984	0.000320742	189984	9.98963e-06	60.9547
rs451878	C	A	0.00564255	0.4724	9	15636260	0.000568416	3.18e-23	189984	0.000518419	189984	1.58707e-05	98.5413
rs62398404	C	T	-0.0049069	0.8793	6	37669616	0.000849629	7.68e-09	189984	0.000175536	189984	5.1108e-06	33.3546
rs660880	G	A	0.00341135	0.4703	1	6866978	0.000567536	1.85e-09	189984	0.000190139	189984	5.79812e-06	36.1298
rs66634929	T	C	0.0035958	0.7239	3	175703186	0.000635976	1.57e-08	189984	0.000168238	189984	5.16852e-06	31.9676
rs6872608	A	C	-0.00368858	0.3691	5	164498813	0.000591946	4.63e-10	189984	0.00020434	189984	6.33655e-06	38.8288
rs7206521	C	T	-0.00433095	0.8078	16	5691542	0.000719376	1.74e-09	189984	0.000190748	189984	5.82443e-06	36.2455
rs942038	A	G	-0.00347737	0.3333	13	112682875	0.000621161	2.17e-08	189984	0.000164934	189984	5.374e-06	31.3396
rs9537006	A	C	0.00462513	0.2434	13	55783545	0.000642307	5.99e-13	189984	0.000272855	189984	7.87889e-06	51.8516
rs10875917	G	T	0.00215983	0.5787	12	49467330	0.000395011	4.56e-08	411503	7.26e-05	411503	2.27465e-06	29.8965
rs136872	A	G	-0.00429606	0.08793	22	32281568	0.000658052	6.65e-11	411503	0.000103563	411503	2.9603e-06	42.6207
rs3101336	T	C	0.00310666	0.362	1	72751185	0.000398936	6.84e-15	411503	0.000147349	411503	4.45807e-06	60.643
rs3817334	C	T	0.00271328	0.5757	11	47650993	0.000397127	8.36e-12	411503	0.000113425	411503	3.59657e-06	46.68
rs4430895	C	T	0.00222349	0.5573	2	25161386	0.000391954	1.4e-08	411503	7.82e-05	411503	2.43949e-06	32.181
rs4953152	G	A	-0.00246788	0.6953	2	45170153	0.000422978	5.39e-09	411503	8.27e-05	411503	2.58061e-06	34.0418
rs538656	G	T	0.00322867	0.7587	18	57850422	0.000462233	2.85e-12	411503	0.00011855	411503	3.81685e-06	48.7894
rs55872725	C	T	0.00447902	0.5665	16	53809123	0.000398925	2.98e-29	411503	0.000306252	411503	9.85338e-06	126.062
rs7412	C	T	-0.00446346	0.93558	19	45412079	0.000717991	5.08e-10	411503	9.39e-05	411503	2.40146e-06	38.6461
rs35287743	G	T	0.0101656	0.90389	12	110057250	0.0017016	2.31e-09	318136	0.000112174	318136	1.79548e-05	35.6904
rs418464	T	C	0.00686075	0.5409	19	49239026	0.00108293	2.37e-10	318136	0.000126147	318136	2.33775e-05	40.1368
rs56094641	A	G	-0.00652519	0.5644	16	53806453	0.00109929	2.92e-09	318136	0.00011074	318136	2.09359e-05	35.234
rs7015336	G	A	-0.00694628	0.6125	8	8830720	0.00111007	3.91e-10	318136	0.000123067	318136	2.29041e-05	39.1565
rs10267710	G	T	0.00891283	0.6329	7	95740335	0.00152131	4.67e-09	297881	0.000115214	297881	3.69131e-05	34.3238
rs10769847	T	C	0.00831866	0.4509	11	7922651	0.00147808	1.82e-08	297881	0.000106322	297881	3.42664e-05	31.6746
rs10828258	A	G	0.0136633	0.6544	10	21929734	0.00156596	2.66e-18	297881	0.000255505	297881	8.44419e-05	76.129
rs11135349	A	C	-0.00896907	0.4765	5	164523472	0.00145779	7.63e-10	297881	0.00012706	297881	4.01333e-05	37.8534
rs11666792	G	A	0.0109779	0.5225	19	49227043	0.00146378	6.4e-14	297881	0.000188784	297881	6.01351e-05	56.2454
rs11767283	A	G	-0.0123486	0.7546	7	121947456	0.00176371	2.53e-12	297881	0.000164539	297881	5.64751e-05	49.0209
rs11859365	A	C	-0.0161438	0.7526	16	83683945	0.00167026	4.23e-22	297881	0.000313521	297881	9.70522e-05	93.4208
rs11993089	G	T	-0.00986814	0.6145	8	10009952	0.00148263	2.82e-11	297881	0.000148696	297881	4.61367e-05	44.3001
rs12190086	T	C	-0.0106896	0.8088	6	155872975	0.00190516	2.01e-08	297881	0.000105675	297881	3.53413e-05	31.4818
rs12456049	A	G	0.00918145	0.5869	18	53426442	0.00146582	3.76e-10	297881	0.000131693	297881	4.08763e-05	39.2339
rs1421085	T	C	-0.0127651	0.5665	16	53800954	0.00148336	7.6e-18	297881	0.000248546	297881	8.00327e-05	74.0552
rs144696853	A	G	0.0121834	0.8937	19	37486142	0.00214805	1.41e-08	297881	0.000107985	297881	2.82028e-05	32.1698
rs16959955	T	C	-0.0110427	0.7546	15	48002700	0.00175128	2.87e-10	297881	0.000133457	297881	4.51619e-05	39.7594
rs17050031	C	T	0.00883648	0.5409	2	59488019	0.00146083	1.46e-09	297881	0.000122819	297881	3.87805e-05	36.5897
rs1876245	T	C	-0.00946663	0.5634	3	71534763	0.00146866	1.15e-10	297881	0.000139459	297881	4.40881e-05	41.5478
rs1910038	C	A	0.0084021	0.5971	3	117307834	0.00147097	1.12e-08	297881	0.000109517	297881	3.39664e-05	32.6263
rs1941951	T	C	0.0105725	0.7904	18	35128263	0.00178487	3.15e-09	297881	0.000117774	297881	3.7036e-05	35.0867
rs1951286	T	G	0.0114399	0.3395	14	29766012	0.00152039	5.3e-14	297881	0.000190026	297881	5.86931e-05	56.6154
rs2315507	G	A	-0.00907861	0.3354	4	14974192	0.00153136	3.06e-09	297881	0.000117976	297881	3.67445e-05	35.1467
rs2413045	A	G	0.0126128	0.1677	22	31665862	0.00181851	4.04e-12	297881	0.000161466	297881	4.44085e-05	48.1052
rs2431529	A	G	-0.00857369	0.6697	5	102125564	0.00151026	1.37e-08	297881	0.00010818	297881	3.25203e-05	32.2279
rs2572973	G	T	0.0145809	0.91922	13	93567758	0.00249445	5.06e-09	297881	0.000114691	297881	3.15734e-05	34.168
rs2806723	A	G	0.0114025	0.8364	13	54266437	0.0020129	1.47e-08	297881	0.000107713	297881	3.55818e-05	32.089
rs35287743	G	T	0.0176117	0.90389	12	110057250	0.00229615	1.72e-14	297881	0.000197459	297881	5.38911e-05	58.8304
rs35522344	C	T	0.0083112	0.5961	14	100283856	0.0014994	2.97e-08	297881	0.000103135	297881	3.32622e-05	30.725
rs45501495	C	T	-0.0101815	0.7566	1	204596454	0.00171421	2.86e-09	297881	0.000118414	297881	3.81804e-05	35.2773
rs4692105	T	C	0.00835873	0.589	4	30828781	0.0014959	2.3e-08	297881	0.000104807	297881	3.38273e-05	31.2231
rs4885853	G	T	0.0165641	0.2454	13	55989783	0.00164105	5.9e-24	297881	0.000341904	297881	0.000101615	101.881
rs552234	G	A	0.00928024	0.4949	9	106772283	0.00145621	1.86e-10	297881	0.000136324	297881	4.30569e-05	40.6135
rs567040	C	T	0.0094172	0.3476	11	111460678	0.00158814	3.03e-09	297881	0.000118025	297881	4.02223e-05	35.1614
rs58564520	T	C	0.00827892	0.6002	18	38181280	0.00151236	4.4e-08	297881	0.00010059	297881	3.2894e-05	29.9666
rs61978713	A	G	0.00879247	0.7434	14	98886584	0.0016079	4.54e-08	297881	0.000100374	297881	2.94938e-05	29.9022
rs66488313	G	T	0.0201851	0.93558	6	26631568	0.00232885	4.42e-18	297881	0.000252133	297881	4.91127e-05	75.124
rs6807666	A	C	0.00934968	0.3466	3	85594428	0.00152079	7.85e-10	297881	0.00012687	297881	3.95942e-05	37.7968
rs6808550	A	G	-0.00967127	0.4376	3	25107866	0.00147381	5.31e-11	297881	0.000144538	297881	4.60383e-05	43.061
rs790564	A	C	-0.0110247	0.2761	8	64604218	0.0016347	1.54e-11	297881	0.000152669	297881	4.85857e-05	45.4839
rs79172804	G	A	0.0122996	0.7904	17	43828764	0.00188134	6.25e-11	297881	0.000143465	297881	5.01245e-05	42.7413
rs7924937	C	T	-0.00883647	0.6329	11	126599247	0.00152616	7.04e-09	297881	0.00011253	297881	3.62833e-05	33.5241
rs7970853	G	A	0.00935241	0.2147	12	23084225	0.00169676	3.55e-08	297881	0.000101982	297881	2.94947e-05	30.3813
rs837309	C	T	0.00896999	0.4571	13	101202748	0.00145339	6.75e-10	297881	0.000127857	297881	3.99342e-05	38.0908
rs9823383	T	C	-0.00956816	0.593	3	167171093	0.00150015	1.79e-10	297881	0.000136549	297881	4.41912e-05	40.6806
rs1355171	C	A	0.00395162	0.4765	9	15681694	0.00059827	3.97e-11	187202	0.000232996	187202	7.7904e-06	43.6271
rs3964074	T	C	0.00378963	0.455	16	74166991	0.000600553	2.79e-10	187202	0.000212663	187202	7.12248e-06	39.8191
rs429358	T	C	0.00521346	0.8425	19	45411941	0.000825674	2.72e-10	187202	0.00021293	187202	7.21328e-06	39.869
rs785370	T	G	0.00385441	0.774	5	115646886	0.000704996	4.57e-08	187202	0.000159649	187202	5.19751e-06	29.8911
rs12380023	A	C	0.00273509	0.7699	9	138014092	0.00046445	3.89e-09	399716	8.68e-05	399716	2.65048e-06	34.6789
rs9806543	G	A	-0.00250505	0.5491	15	83562665	0.000423561	3.33e-09	399716	8.75e-05	399716	3.10738e-06	34.9785
rs17404096	T	C	0.00360384	0.6912	20	43391186	0.000595909	1.47e-09	312220	0.000117128	312220	5.54424e-06	36.5739
rs2945247	G	A	0.00327924	0.5665	8	8096004	0.0005606	4.93e-09	312220	0.000109581	312220	5.2816e-06	34.2169
rs3026096	G	A	-0.0030212	0.4509	17	5275918	0.000552846	4.63e-08	312220	9.56e-05	312220	4.51981e-06	29.8642
rs67707190	A	G	0.00333095	0.7321	11	31210500	0.000610331	4.83e-08	312220	9.54e-05	312220	4.3522e-06	29.7855
rs76009609	T	G	-0.0052953	0.8978	17	36136634	0.000963046	3.83e-08	312220	9.68e-05	312220	5.14567e-06	30.2334
rs838133	A	G	-0.00361413	0.4243	19	49259529	0.00057174	2.59e-10	312220	0.000127967	312220	6.38127e-06	39.9586
rs1260326	T	C	-0.0070697	0.4141	2	27730940	0.000933849	3.72e-14	211628	0.000270746	211628	2.42527e-05	57.3124
rs1302808	C	A	-0.00686229	0.8323	4	100291120	0.00116196	3.51e-09	211628	0.000164784	211628	1.31456e-05	34.8783
rs1919208	C	T	-0.037613	0.01227	4	99567226	0.00613721	8.86e-10	211628	0.000177455	211628	3.42917e-05	37.5607
rs2472297	C	T	-0.00626643	0.7853	15	75027880	0.00103021	1.18e-09	211628	0.000174801	211628	1.32415e-05	36.9989
rs3890640	C	T	0.00585536	0.2495	17	66053028	0.00107405	4.99e-08	211628	0.00014042	211628	1.28398e-05	29.7206
rs528301	G	A	-0.00527171	0.4315	2	45154908	0.000916087	8.68e-09	211628	0.000156456	211628	1.36347e-05	33.1154
rs73238581	C	A	-0.00619001	0.6391	4	39412384	0.000960827	1.18e-10	211628	0.000196082	211628	1.76754e-05	41.5042
rs1011939	G	A	0.00590661	0.3108	16	19992996	0.00104343	1.51e-08	422542	7.58e-05	422542	1.49463e-05	32.0442
rs10819082	G	A	0.00664015	0.3241	9	128645617	0.000992009	2.18e-11	422542	0.000106026	422542	1.93173e-05	44.8048
rs11209780	G	A	0.00658775	0.7996	1	71876652	0.00114453	8.62e-09	422542	7.84e-05	422542	1.39083e-05	33.1299
rs11574639	G	A	-0.0055066	0.3221	16	31372081	0.00100791	4.67e-08	422542	7.06e-05	422542	1.3242e-05	29.8486
rs11608727	T	G	0.00737606	0.8047	12	110060984	0.00118104	4.23e-10	422542	9.23e-05	422542	1.71007e-05	39.0049
rs11746380	T	C	-0.0054632	0.5375	5	137736391	0.000970207	1.79e-08	422542	7.5e-05	422542	1.08226e-05	31.7077
rs12629972	T	C	-0.00771617	0.4172	3	25121444	0.000950968	4.9e-16	422542	0.000155789	422542	2.89533e-05	65.8373
rs1437761	T	C	0.00614751	0.7669	15	97010698	0.0010817	1.32e-08	422542	7.64e-05	422542	1.35117e-05	32.2987
rs1520919	G	A	0.00776124	0.7055	8	64696606	0.00102093	2.91e-14	422542	0.000136755	422542	2.50308e-05	57.7923
rs1828022	C	T	-0.00512382	0.5082	4	63740533	0.000937087	4.56e-08	422542	7.08e-05	422542	1.31232e-05	29.897
rs56367474	C	T	0.0057908	0.6779	13	59454139	0.00100862	9.39e-09	422542	7.8e-05	422542	1.46441e-05	32.9626
rs61954780	C	T	0.00676324	0.7812	13	54941840	0.00120616	2.06e-08	422542	7.44e-05	422542	1.56368e-05	31.4412
rs6452792	G	A	-0.00528056	0.4724	5	87792844	0.000944332	2.25e-08	422542	7.4e-05	422542	1.38997e-05	31.2688
rs6482190	A	G	-0.00843706	0.2883	10	22037809	0.00104466	6.67e-16	422542	0.000154347	422542	2.92115e-05	65.2277
rs6664419	G	A	0.00624315	0.454	1	153760942	0.000948673	4.68e-11	422542	0.000102485	422542	1.93235e-05	43.3086
rs6958768	A	C	0.00729325	0.8395	7	77773693	0.00126227	7.56e-09	422542	7.9e-05	422542	1.4334e-05	33.3839
rs6978572	T	C	-0.00578259	0.6994	7	35210072	0.00100451	8.58e-09	422542	7.84e-05	422542	1.40601e-05	33.1388
rs75248709	C	T	0.0125833	0.96012	6	92348945	0.00230159	4.57e-08	422542	7.07e-05	422542	1.21255e-05	29.8905
rs7774567	A	G	-0.0095921	0.05419	6	25425526	0.00165381	6.63e-09	422542	7.96e-05	422542	9.43149e-06	33.64
rs9323534	C	T	0.00543042	0.5583	14	20586432	0.00094291	8.45e-09	422542	7.85e-05	422542	1.45443e-05	33.1685
rs9829032	A	G	-0.00567559	0.5767	3	85683600	0.000956316	2.94e-09	422542	8.34e-05	422542	1.57272e-05	35.2224
rs9956350	G	A	0.00509591	0.4908	18	38107168	0.000934363	4.93e-08	422542	7.04e-05	422542	1.29798e-05	29.7449
rs10037418	C	T	-0.0021599	0.6595	5	116577731	0.000331236	7e-11	323995	0.00013122	323995	2.09522e-06	42.5199
rs10055314	C	A	0.00174155	0.3548	5	20224696	0.000317439	4.11e-08	323995	9.29e-05	323995	1.38861e-06	30.0989
rs1028643	G	A	-0.0021682	0.3006	11	30861880	0.000328796	4.27e-11	323995	0.0001342	323995	1.97671e-06	43.4856
rs10425711	C	A	0.00189977	0.7352	19	51780434	0.000344401	3.46e-08	323995	9.39e-05	323995	1.40526e-06	30.428
rs1045411	C	T	0.00273406	0.7301	13	31033232	0.000348487	4.31e-15	323995	0.000189944	323995	2.94599e-06	61.5521
rs10752999	A	C	-0.0022762	0.2986	1	187279690	0.000337093	1.45e-11	323995	0.00014071	323995	2.17023e-06	45.5954
rs10761566	T	C	0.00261733	0.5757	10	62791939	0.000312281	5.23e-17	323995	0.000216768	323995	3.3467e-06	70.2467
rs10883796	G	A	-0.00192819	0.6994	10	104655315	0.000338493	1.22e-08	323995	0.000100143	323995	1.56331e-06	32.4489
rs10968999	T	C	-0.00223148	0.8262	9	29187393	0.000403159	3.11e-08	323995	9.45e-05	323995	1.43005e-06	30.6361
rs10971930	T	C	-0.00269587	0.8609	9	34116083	0.000463302	5.93e-09	323995	0.000104493	323995	1.74064e-06	33.8586
rs10994723	A	G	0.00294103	0.6943	10	63089380	0.000346036	1.91e-17	323995	0.000222907	323995	3.67174e-06	72.2364
rs11041921	C	A	-0.00305338	0.92843	11	8456187	0.000534491	1.11e-08	323995	0.000100717	323995	1.239e-06	32.6348
rs113243085	G	T	-0.00407434	0.97239	6	33516949	0.000699185	5.63e-09	323995	0.000104797	323995	8.91356e-07	33.9571
rs12478156	T	C	-0.00216248	0.6022	2	164379658	0.000323029	2.17e-11	323995	0.000138301	323995	2.24047e-06	44.8148
rs12499144	A	C	0.00203102	0.6636	4	18239838	0.000321561	2.68e-10	323995	0.000123115	323995	1.84171e-06	39.8935
rs12579995	G	A	-0.00288043	0.8344	12	110046104	0.000412124	2.76e-12	323995	0.00015075	323995	2.29287e-06	48.8494
rs12636030	A	G	0.00201105	0.3211	3	49182237	0.000327069	7.81e-10	323995	0.000116676	323995	1.76328e-06	37.8065
rs12658060	T	C	0.00455663	0.7546	5	51375189	0.000370935	1.1e-34	323995	0.000465537	323995	7.68969e-06	150.901
rs12947874	A	G	-0.00210554	0.7454	17	38259103	0.000369085	1.17e-08	323995	0.000100437	323995	1.68269e-06	32.5442
rs13131880	T	C	0.00212726	0.7883	4	178963783	0.00037185	1.06e-08	323995	0.000101001	323995	1.51037e-06	32.727
rs1339157	T	C	0.0021803	0.4959	9	23196532	0.000309171	1.76e-12	323995	0.000153473	323995	2.37669e-06	49.7319
rs1373049	G	T	0.00187829	0.6452	11	99757404	0.000324905	7.42e-09	323995	0.000103141	323995	1.61523e-06	33.4205
rs1490384	C	T	0.00183159	0.5102	6	126851160	0.000309029	3.09e-09	323995	0.000108411	323995	1.67666e-06	35.1284
rs1562662	C	T	-0.00314386	0.7546	2	138319143	0.000357857	1.56e-18	323995	0.00023816	323995	3.66056e-06	77.1805
rs17805497	T	C	-0.002044	0.6646	2	177070172	0.000324171	2.88e-10	323995	0.000122694	323995	1.86258e-06	39.757
rs1943457	G	A	0.00197118	0.5327	18	37190183	0.000310906	2.3e-10	323995	0.000124052	323995	1.93447e-06	40.1971
rs2053682	C	A	0.00304443	0.3231	5	170599327	0.000333368	6.7e-20	323995	0.000257346	323995	4.05418e-06	83.3996
rs2457427	T	C	0.0028372	0.1135	8	22746069	0.000450231	2.94e-10	323995	0.000122552	323995	1.61989e-06	39.7108
rs2464869	T	G	0.00183938	0.3814	11	127106206	0.000326939	1.84e-08	323995	9.77e-05	323995	1.59648e-06	31.6526
rs2506738	A	G	0.00216807	0.635	6	104003425	0.000315149	6.01e-12	323995	0.000146055	323995	2.17893e-06	47.3276
rs2687169	T	C	0.00248989	0.3722	3	60372036	0.000326947	2.63e-14	323995	0.000178975	323995	2.89726e-06	57.997
rs2693687	C	T	-0.00183908	0.636	14	99672917	0.000318627	7.84e-09	323995	0.000102815	323995	1.56599e-06	33.3147
rs2736748	A	G	-0.00456985	0.227	3	60815608	0.000378368	1.38e-33	323995	0.000450033	323995	7.32891e-06	145.873
rs33137	C	T	0.00171543	0.5082	5	158064276	0.000310281	3.23e-08	323995	9.43e-05	323995	1.47095e-06	30.5658
rs336610	G	T	-0.00255664	0.4407	3	18650015	0.000318423	9.82e-16	323995	0.000198934	323995	3.22223e-06	64.4659
rs34295593	A	C	-0.00263388	0.91207	4	101801675	0.000474212	2.79e-08	323995	9.52e-05	323995	1.11272e-06	30.8494
rs34893494	T	C	-0.00197867	0.7065	16	72962423	0.000341859	7.12e-09	323995	0.000103388	323995	1.62367e-06	33.5006
rs35099536	A	C	-0.00412446	0.90593	6	9516653	0.00056172	2.1e-13	323995	0.000166374	323995	2.89941e-06	53.9131
rs35638196	G	A	-0.00216469	0.7628	4	54966104	0.000364863	2.98e-09	323995	0.00010863	323995	1.69569e-06	35.1991
rs360807	C	T	-0.00200992	0.6513	2	62926859	0.000334197	1.81e-09	323995	0.000111627	323995	1.83493e-06	36.1703
rs3890316	G	A	0.00208109	0.726	4	94242898	0.000358873	6.67e-09	323995	0.000103781	323995	1.72305e-06	33.6279
rs4074037	A	G	-0.00180139	0.5951	14	101011209	0.000318606	1.57e-08	323995	9.87e-05	323995	1.56381e-06	31.9674
rs4235642	A	G	-0.00193725	0.6207	5	103818412	0.000317914	1.1e-09	323995	0.000114595	323995	1.76712e-06	37.1323
rs4726481	G	T	0.00427789	0.5808	7	141668403	0.000316311	1.12e-41	323995	0.000564222	323995	8.91122e-06	182.907
rs4739105	T	C	-0.00233746	0.229	8	64496159	0.000381316	8.79e-10	323995	0.000115966	323995	1.92934e-06	37.5767
rs4860797	G	A	-0.00180326	0.4243	4	67801134	0.000316873	1.26e-08	323995	9.99e-05	323995	1.58861e-06	32.3852
rs4937214	C	T	-0.00251354	0.5072	11	126749930	0.000308457	3.68e-16	323995	0.000204907	323995	3.15829e-06	66.4022
rs510901	T	C	0.00216432	0.407	9	22449909	0.00031834	1.06e-11	323995	0.000142647	323995	2.26111e-06	46.2233
rs528301	G	A	-0.00238799	0.4315	2	45154908	0.000309641	1.24e-14	323995	0.000183541	323995	2.79773e-06	59.4769
rs62098445	C	A	0.00277216	0.6575	18	58819108	0.000334808	1.23e-16	323995	0.000211552	323995	3.46117e-06	68.5559
rs6707445	G	A	-0.00171286	0.4939	2	104420858	0.000311085	3.67e-08	323995	9.36e-05	323995	1.46673e-06	30.317
rs6780346	C	T	0.00257951	0.3671	3	85593584	0.000318718	5.8e-16	323995	0.000202133	323995	3.09189e-06	65.503
rs6951104	T	C	0.00274759	0.1094	7	27253795	0.000496263	3.08e-08	323995	9.46e-05	323995	1.47107e-06	30.6535
rs6987313	T	C	-0.00171115	0.4826	8	71570989	0.000309481	3.22e-08	323995	9.43e-05	323995	1.46224e-06	30.5709
rs7422793	T	C	-0.00208611	0.7055	2	212603778	0.000325448	1.46e-10	323995	0.0001268	323995	1.80837e-06	41.0876
rs7513227	C	T	-0.00171356	0.4969	1	87943155	0.000309722	3.16e-08	323995	9.45e-05	323995	1.46809e-06	30.6094
rs7591518	T	C	0.00342757	0.6902	2	145632077	0.000337081	2.74e-24	323995	0.000319029	323995	5.02411e-06	103.396
rs7627615	G	A	0.00227582	0.3763	3	183818416	0.00031381	4.1e-13	323995	0.000162307	323995	2.43117e-06	52.5947
rs7670308	G	A	0.00202046	0.5982	4	67230580	0.000315217	1.46e-10	323995	0.000126792	323995	1.9624e-06	41.0848
rs7803164	C	T	0.00230624	0.7331	7	1829835	0.000366829	3.24e-10	323995	0.000121981	323995	2.08138e-06	39.5259
rs803379	T	G	-0.00234908	0.3926	1	44623775	0.000319064	1.81e-13	323995	0.000167275	323995	2.63179e-06	54.2051
rs821166	A	G	-0.00173566	0.4284	16	68578481	0.000316123	4.01e-08	323995	9.3e-05	323995	1.47537e-06	30.1451
rs9368288	G	A	0.00242668	0.8456	6	21209123	0.000430071	1.68e-08	323995	9.83e-05	323995	1.53768e-06	31.8379
rs9569747	T	G	0.00188067	0.7178	13	58370948	0.000338882	2.86e-08	323995	9.5e-05	323995	1.4329e-06	30.7984
rs9611875	A	G	-0.0105566	0.96626	22	43153807	0.000792718	1.84e-40	323995	0.000547063	323995	7.26636e-06	177.342
rs9826749	A	G	-0.00308435	0.8057	3	83334993	0.000408767	4.51e-14	323995	0.000175697	323995	2.97854e-06	56.9345
rs10741694	T	C	-0.00742105	0.3763	11	16286183	0.00124849	2.78e-09	434171	8.14e-05	434171	2.58506e-05	35.3314
rs10752269	G	A	0.00660431	0.4632	10	12692902	0.00120582	4.33e-08	434171	6.91e-05	434171	2.16903e-05	29.9978
rs1093707	T	G	0.00851736	0.7883	9	7006539	0.00144315	3.59e-09	434171	8.02e-05	434171	2.42132e-05	34.8327
rs11007604	C	T	0.0101119	0.862	10	29758515	0.00177111	1.13e-08	434171	7.51e-05	434171	2.43266e-05	32.5968
rs11704820	A	G	0.00967218	0.5767	22	24912248	0.0012395	6.03e-15	434171	0.000140228	434171	4.56748e-05	60.8914
rs12446615	A	G	0.0068673	0.4151	16	73915896	0.00121187	1.46e-08	434171	7.4e-05	434171	2.29e-05	32.1115
rs13034607	C	T	-0.00725829	0.3875	2	50353839	0.00125174	6.69e-09	434171	7.74e-05	434171	2.50079e-05	33.6233
rs1542329	G	A	0.00808051	0.3047	11	59214479	0.00128129	2.85e-10	434171	9.16e-05	434171	2.76664e-05	39.7725
rs2117137	A	G	-0.00850128	0.5992	3	89525505	0.0012259	4.07e-12	434171	0.000110752	434171	3.47135e-05	48.0904
rs2285859	A	G	-0.00714731	0.68	19	19422485	0.00127537	2.09e-08	434171	7.23e-05	434171	2.22318e-05	31.406
rs2350826	T	G	-0.00832766	0.7822	10	87012225	0.00144555	8.37e-09	434171	7.64e-05	434171	2.36293e-05	33.1879
rs2465018	G	A	-0.0115345	0.7638	6	51241140	0.00144047	1.17e-15	434171	0.000147661	434171	4.80051e-05	64.1193
rs2472297	C	T	-0.0171971	0.7853	15	75027880	0.00136275	1.65e-36	434171	0.000366657	434171	9.97259e-05	159.249
rs2869657	A	G	0.00766248	0.316	20	51190821	0.00131098	5.07e-09	434171	7.87e-05	434171	2.53812e-05	34.1623
rs325502	G	A	-0.00689096	0.411	5	104008133	0.0012184	1.55e-08	434171	7.37e-05	434171	2.29904e-05	31.9875
rs4357628	A	C	0.00734106	0.6421	10	87391290	0.00128144	1.01e-08	434171	7.56e-05	434171	2.47692e-05	32.8187
rs4410790	T	C	-0.0114382	0.3834	7	17284577	0.00125129	6.18e-20	434171	0.000192423	434171	6.18587e-05	83.5602
rs4726481	G	T	-0.00714552	0.5808	7	141668403	0.00123489	7.19e-09	434171	7.71e-05	434171	2.48625e-05	33.482
rs4817505	T	C	-0.00851247	0.6227	21	34343828	0.001237	5.92e-12	434171	0.00010906	434171	3.40492e-05	47.3556
rs4926833	G	A	-0.00697823	0.3446	1	50311454	0.00124868	2.29e-08	434171	7.19e-05	434171	2.19959e-05	31.2312
rs56163935	T	C	-0.00901306	0.8108	7	75788744	0.0015626	8.02e-09	434171	7.66e-05	434171	2.49235e-05	33.2697
rs56188862	T	C	0.00687989	0.6176	1	174189269	0.00123844	2.77e-08	434171	7.11e-05	434171	2.23572e-05	30.8612
rs57462170	G	A	-0.0129479	0.8845	3	50239803	0.00193234	2.08e-11	434171	0.000103402	434171	3.42538e-05	44.8985
rs57631352	A	G	0.00794761	0.7117	19	4338173	0.00132017	1.74e-09	434171	8.35e-05	434171	2.59206e-05	36.2421
rs72797284	A	G	0.00895943	0.7423	5	152031650	0.00135539	3.84e-11	434171	0.000100631	434171	3.07103e-05	43.695
rs977474	C	T	-0.0132169	0.1309	12	11284772	0.00162523	4.21e-16	434171	0.000152302	434171	3.97465e-05	66.1347
rs12123213	A	G	0.0017443	0.6892	1	74165735	0.000319617	4.83e-08	442589	6.73e-05	442589	1.30346e-06	29.784
rs10009346	G	A	0.03159	0.6759	4	46751606	0.00458328	5.48e-12	400642	0.000118561	400642	0.000437211	47.5058
rs10817299	A	G	0.029692	0.2086	9	115008834	0.00496956	2.3e-09	400642	8.91e-05	400642	0.000291085	35.6979
rs11012726	T	C	0.028619	0.6687	10	21797272	0.00449523	1.93e-10	400642	0.00010116	400642	0.000362904	40.5327
rs11074375	T	C	0.0239421	0.4796	16	19255012	0.00414162	7.43e-09	400642	8.34e-05	400642	0.000286135	33.4183
rs11125629	A	G	-0.0251319	0.4611	2	24732568	0.0041286	1.15e-09	400642	9.25e-05	400642	0.000313895	37.0548
rs11215686	C	T	0.0255826	0.5184	11	115675044	0.00411527	5.08e-10	400642	9.64e-05	400642	0.000326792	38.6449
rs11660038	A	G	0.0272703	0.7065	18	28497755	0.00462566	3.74e-09	400642	8.67e-05	400642	0.000308411	34.7562
rs1177269	C	T	0.0243205	0.4131	2	61287445	0.00413177	3.95e-09	400642	8.65e-05	400642	0.00028681	34.6476
rs12198387	G	A	0.0344517	0.8579	6	98102358	0.00618009	2.48e-08	400642	7.76e-05	400642	0.000289389	31.0765
rs13082395	A	G	0.0258096	0.7362	3	18713139	0.00443891	6.09e-09	400642	8.44e-05	400642	0.00025874	33.8073
rs13083557	G	A	-0.0271608	0.728	3	121687613	0.00473748	9.86e-09	400642	8.2e-05	400642	0.000292156	32.8693
rs1421085	T	C	-0.0302198	0.5665	16	53800954	0.00418996	5.5e-13	400642	0.000129823	400642	0.000448541	52.0192
rs1520622	C	T	-0.0251651	0.3078	3	34618965	0.00450074	2.25e-08	400642	7.8e-05	400642	0.000269853	31.2629
rs17075255	C	T	0.0305154	0.7986	5	164759108	0.0048722	3.77e-10	400642	9.79e-05	400642	0.000299541	39.2273
rs17145750	C	T	0.0318051	0.8528	7	73026378	0.00557925	1.19e-08	400642	8.11e-05	400642	0.000253968	32.4969
rs17444495	G	A	-0.0284389	0.5879	5	60355284	0.00414434	6.79e-12	400642	0.000117519	400642	0.000391888	47.0885
rs2198234	G	T	-0.0294624	0.4192	2	104159202	0.00411158	7.74e-13	400642	0.000128147	400642	0.000422682	51.3474
rs224415	G	A	-0.0338019	0.7577	20	34135629	0.00494259	7.98e-12	400642	0.000116726	400642	0.00041953	46.7706
rs2289292	C	T	0.0247113	0.6626	16	30097630	0.00436858	1.54e-08	400642	7.99e-05	400642	0.000273035	31.9971
rs2303100	C	T	0.0231562	0.4622	19	9968434	0.00412817	2.03e-08	400642	7.85e-05	400642	0.000266572	31.4644
rs2472297	C	T	0.0480949	0.7853	15	75027880	0.00463914	3.5e-25	400642	0.000268196	400642	0.000780002	107.479
rs34579341	A	G	0.0307097	0.819	1	72745962	0.00514204	2.34e-09	400642	8.9e-05	400642	0.000279604	35.6681
rs34579536	A	G	-0.0355914	0.7638	17	44108906	0.00491046	4.23e-13	400642	0.00013111	400642	0.000457067	52.5346
rs34967813	A	G	0.0263881	0.7076	1	237841390	0.00441973	2.36e-09	400642	8.9e-05	400642	0.000288145	35.6471
rs3825036	G	A	-0.035386	0.8476	11	61516476	0.00599762	3.63e-09	400642	8.69e-05	400642	0.000323496	34.8101
rs3933088	T	C	0.0232321	0.5695	14	99705331	0.00416699	2.47e-08	400642	7.76e-05	400642	0.000264651	31.0837
rs4310286	T	C	0.0277219	0.4908	9	87587542	0.00414169	2.18e-11	400642	0.000111812	400642	0.000384122	44.8013
rs4410790	T	C	0.0476437	0.3834	7	17284577	0.00426739	6.08e-29	400642	0.000311026	400642	0.00107324	124.648
rs4420638	A	G	-0.0357371	0.7986	19	45422946	0.00523658	8.82e-12	400642	0.000116235	400642	0.000410825	46.574
rs4603502	T	C	0.0300664	0.6769	15	47874654	0.00452645	3.09e-11	400642	0.000110115	400642	0.000395416	44.1212
rs58959216	A	C	0.0301826	0.8108	15	51061227	0.00550742	4.24e-08	400642	7.5e-05	400642	0.000279498	30.0343
rs59414074	C	T	-0.0415972	0.90593	2	172535198	0.00682941	1.12e-09	400642	9.26e-05	400642	0.00029492	37.099
rs62317870	C	T	-0.0264901	0.2413	4	129733125	0.00485667	4.91e-08	400642	7.43e-05	400642	0.000256936	29.7502
rs6443362	C	T	0.024007	0.5225	3	176369881	0.00411884	5.59e-09	400642	8.48e-05	400642	0.000287584	33.9724
rs6500789	A	G	0.0258143	0.6135	16	6534217	0.0041803	6.61e-10	400642	9.52e-05	400642	0.00031602	38.1334
rs6557273	A	G	0.0260035	0.6851	6	153443159	0.00449087	7.03e-09	400642	8.37e-05	400642	0.000291756	33.5276
rs6894366	C	T	-0.0255819	0.4683	5	141272101	0.00410561	4.64e-10	400642	9.69e-05	400642	0.000325902	38.8249
rs7104568	A	G	-0.0325759	0.5511	11	9457344	0.00416002	4.85e-15	400642	0.000153032	400642	0.000525053	61.32
rs7160389	T	C	-0.028294	0.4959	14	98650988	0.00411715	6.32e-12	400642	0.000117866	400642	0.000400248	47.2275
rs7786041	T	C	0.0351725	0.1186	7	127495218	0.00639784	3.85e-08	400642	7.54e-05	400642	0.000258639	30.2232
rs9631031	G	A	-0.0240931	0.5501	2	117506773	0.00424986	1.44e-08	400642	8.02e-05	400642	0.000287325	32.1393
rs9920756	A	C	-0.0241043	0.6687	15	36332806	0.00430652	2.18e-08	400642	7.82e-05	400642	0.000257437	31.3282
rs10009346	G	A	0.0303781	0.6759	4	46751606	0.00438202	4.14e-12	445799	0.000107793	445799	0.000404308	48.0588
rs10275521	T	C	0.023549	0.6718	7	75770972	0.00428169	3.8e-08	445799	6.78e-05	445799	0.000244542	30.2492
rs10789340	A	G	-0.0240923	0.3374	1	72940273	0.00405978	2.95e-09	445799	7.9e-05	445799	0.000259527	35.2169
rs10817299	A	G	0.0264409	0.2086	9	115008834	0.00475231	2.64e-08	445799	6.94e-05	445799	0.00023083	30.9559
rs10972033	G	T	0.0218664	0.5726	9	34269732	0.00393749	2.8e-08	445799	6.92e-05	445799	0.000234029	30.8401
rs11012726	T	C	0.0283042	0.6687	10	21797272	0.00429596	4.44e-11	445799	9.74e-05	445799	0.000354964	43.4092
rs11125629	A	G	-0.0236338	0.4611	2	24732568	0.00394693	2.13e-09	445799	8.04e-05	445799	0.000277588	35.8549
rs11215686	C	T	0.0229645	0.5184	11	115675044	0.00393319	5.26e-09	445799	7.65e-05	445799	0.000263327	34.0898
rs113173628	C	T	-0.0338589	0.7648	17	43794899	0.00480365	1.81e-12	445799	0.000111434	445799	0.00041244	49.6824
rs11714200	G	A	0.0246104	0.4346	3	18699311	0.00404552	1.18e-09	445799	8.3e-05	445799	0.000297655	37.0074
rs117810762	G	A	0.0861266	0.98671	10	135315795	0.0150235	9.88e-09	445799	7.37e-05	445799	0.000194545	32.8649
rs12402939	A	C	0.0270137	0.5818	1	150615094	0.00402491	1.92e-11	445799	0.000101036	445799	0.000355104	45.046
rs13137669	C	T	0.0221725	0.4755	4	152710943	0.00393279	1.72e-08	445799	7.13e-05	445799	0.00024522	31.7854
rs1381273	C	T	-0.0303515	0.5153	14	98649060	0.00396004	1.8e-14	445799	0.000131755	445799	0.000460175	58.7437
rs1421085	T	C	-0.0288532	0.5665	16	53800954	0.00400523	5.85e-13	445799	0.000116398	445799	0.00040889	51.8959
rs1427041	A	G	-0.0298889	0.1861	18	35208320	0.00524337	1.2e-08	445799	7.29e-05	445799	0.000270625	32.4937
rs1443749	C	T	-0.0222088	0.6319	7	121960438	0.00407184	4.92e-08	445799	6.67e-05	445799	0.000229453	29.7488
rs1547731	A	G	0.0219378	0.5215	6	79776104	0.00393629	2.5e-08	445799	6.97e-05	445799	0.000240189	31.0608
rs17075255	C	T	0.0306401	0.7986	5	164759108	0.00466191	4.95e-11	445799	9.69e-05	445799	0.000301995	43.1969
rs17444495	G	A	-0.0240507	0.5879	5	60355284	0.00396246	1.28e-09	445799	8.26e-05	445799	0.00028028	36.8405
rs2198234	G	T	-0.0267002	0.4192	2	104159202	0.00393204	1.12e-11	445799	0.000103422	445799	0.000347142	46.1098
rs224415	G	A	-0.0340102	0.7577	20	34135629	0.00472486	6.1e-13	445799	0.000116213	445799	0.000424716	51.8132
rs2289292	C	T	0.0252076	0.6626	16	30097630	0.00417443	1.55e-09	445799	8.18e-05	445799	0.000284112	36.4644
rs2472297	C	T	0.0837789	0.7853	15	75027880	0.00444226	2.45e-79	445799	0.000797219	445799	0.00236683	355.682
rs2917704	G	A	0.0234322	0.3783	16	64305723	0.00402868	6.01e-09	445799	7.59e-05	445799	0.00025827	33.8299
rs2972140	T	C	-0.0246223	0.3609	2	227104111	0.00411191	2.12e-09	445799	8.04e-05	445799	0.000279668	35.8567
rs318543	T	C	0.0290471	0.8262	4	129836255	0.00529869	4.21e-08	445799	6.74e-05	445799	0.00024231	30.0517
rs34940743	A	G	0.0264524	0.6667	14	80102233	0.00411442	1.28e-10	445799	9.27e-05	445799	0.000310975	41.3345
rs34967813	A	G	0.0282514	0.7076	1	237841390	0.00422699	2.33e-11	445799	0.000100193	445799	0.000330275	44.6702
rs3825036	G	A	-0.0320876	0.8476	11	61516476	0.00573285	2.18e-08	445799	7.03e-05	445799	0.000265999	31.328
rs4075274	T	C	0.0280647	0.4294	9	87596562	0.00396262	1.42e-12	445799	0.000112505	445799	0.000385962	50.1598
rs429358	T	C	-0.0358945	0.8425	19	45411941	0.00542901	3.8e-11	445799	9.8e-05	445799	0.000341929	43.7134
rs4410790	T	C	0.0750777	0.3834	7	17284577	0.0040767	9.72e-76	445799	0.000760216	445799	0.00266506	339.16
rs4603502	T	C	0.0295734	0.6769	15	47874654	0.0043255	8.09e-12	445799	0.000104845	445799	0.000382555	46.7444
rs4801116	A	G	-0.0241038	0.6411	18	52614832	0.0040603	2.91e-09	445799	7.9e-05	445799	0.000267362	35.2415
rs4904185	A	G	0.0227942	0.6012	14	84951576	0.00399421	1.15e-08	445799	7.3e-05	445799	0.000249145	32.5677
rs6079597	A	G	0.0269717	0.7699	20	14868186	0.00475764	1.44e-08	445799	7.21e-05	445799	0.000257749	32.1391
rs62059799	C	T	-0.0352016	0.91616	17	7445509	0.0061542	1.07e-08	445799	7.34e-05	445799	0.000190361	32.7176
rs62082233	A	G	0.0242006	0.6953	18	22689978	0.00416706	6.34e-09	445799	7.57e-05	445799	0.000248157	33.7282
rs7104568	A	G	-0.0310318	0.5511	11	9457344	0.00397712	6.07e-15	445799	0.000136546	445799	0.000476457	60.8803
rs713666	T	C	-0.0996684	0.98671	22	24955609	0.0167651	2.76e-09	445799	7.93e-05	445799	0.000260531	35.3429
rs7777102	A	G	0.0440718	0.8773	7	73058017	0.00580007	3e-14	445799	0.000129498	445799	0.000418162	57.7371
rs778139	G	A	0.0263921	0.4908	2	61684564	0.0039163	1.59e-11	445799	0.000101863	445799	0.000348154	45.4147
rs7786041	T	C	0.0375065	0.1186	7	127495218	0.00610458	8.05e-10	445799	8.47e-05	445799	0.000294104	37.7487
rs8045829	T	G	0.0251215	0.4059	16	19271032	0.00403264	4.68e-10	445799	8.7e-05	445799	0.000304369	38.8072
rs9324858	T	C	-0.0237414	0.4693	5	141264461	0.00392742	1.49e-09	445799	8.2e-05	445799	0.000280765	36.5425
rs9361501	G	A	0.0228031	0.6667	6	79930225	0.00413377	3.46e-08	445799	6.83e-05	445799	0.000231091	30.4295
rs9479509	G	A	0.0237122	0.6943	6	153427265	0.0043408	4.69e-08	445799	6.69e-05	445799	0.00023868	29.8404
rs9480155	T	C	-0.0220404	0.5061	6	155872431	0.00394797	2.37e-08	445799	6.99e-05	445799	0.000242853	31.1667
rs9494877	T	C	-0.0253324	0.7301	6	100056899	0.00447648	1.52e-08	445799	7.18e-05	445799	0.000252911	32.0243
rs9631031	G	A	-0.0235954	0.5501	2	117506773	0.00406285	6.34e-09	445799	7.57e-05	445799	0.000275577	33.7282
rs9920756	A	C	-0.0239721	0.6687	15	36332806	0.0041179	5.83e-09	445799	7.6e-05	445799	0.000254621	33.8891

## Sheet: Supplementary Table 3
Supplementary Table 3. SNP information excluding confounding factors.
Excluding confounding factors
rsid	trait	chr	pos	p	OR or BETA	95% CI (TEXT)	MAPPED_GENE	PUBMEDID	FIRST AUTHOR	JOURNAL	Sample	STUDY ACCESSION
rs1045411	body mass index	13	30459095	7e-14	0.0139	[0.01-0.018] unit decrease	HMGB1	30239722	Pulit SL	Hum Mol Genet	806,834 European ancestry individuals	GCST009004
rs11090045	smoking cessation	22	41357599	1e-08	1.029	[NR]	ZC3H7B	33082346	Xu K	Nat Commun	450,129 European ancestry individuals	GCST011702
rs11129657	BMI-adjusted waist-hip ratio	3	35595217	2e-11	0.0147	[0.01-0.019] unit decrease	RNU6-243P - ARPP21	30239722	Pulit SL	Hum Mol Genet	379,501 European ancestry female individuals	GCST008994
rs11135349	unipolar depression	5	165096466	6e-17	0.0077	unit increase	LINC03000	34924174	Mitchell BL	Biol Psychiatry	13,318 European ancestry cases, 12,684 European ancestry controls, 246,363 cases, 561,190 controls	GCST90239706
rs11183201	smoking initiation	12	45777199	4e-14	0.00544	[0.0039-0.007] unit increase	ARID2	36477530	Saunders GRB	Nature	3,382,012 European ancestry, East Asian ancestry, Hispanic or Latin American, African ancestry individuals	GCST90243985
rs11250117	BMI-adjusted waist circumference	8	11115230	3e-08	0.0172545	[0.011-0.023] unit increase	XKR6	34021172	Christakoudi S	Sci Rep	186,825 British ancestry men	GCST012226
rs115067791	body mass index	2	206168582	1e-36	0.0573972	[0.049-0.066] unit decrease	EEF1B2 - CMKLR2	37280435	Hawkes G	Diabetologia	441,761 European ancestry individuals	GCST90301649
rs12046747	smoking cessation	1	204624568	4e-18	0.0138	[0.011-0.017] unit decrease	LRRN2	36477530	Saunders GRB	Nature	1,147,272 European ancestry individuals	GCST90243980
rs12245149	BMI-adjusted hip circumference	10	63561387	8e-11	0.0183632	[0.013-0.024] unit decrease	REEP3	34021172	Christakoudi S	Sci Rep	219,872 British ancestry women	GCST90020028
rs12429545	body mass index	13	53528071	2e-08	0.035	[0.023-0.047] kg/m2 increase	ZNF646P1 - LINC00558	25673413	Locke AE	Nature	up to 104,666 European ancestry male individuals, up to 132,115 European ancestry female individuals, 370 African American male individuals, 517 African American female individuals, 512 Hispanic male individuals, 764 Hispanic female individuals	GCST002783
rs13016665	smoking behaviour measurement	2	57768213	2e-09	0.012	[0.0081-0.0159] unit decrease	ACTG1P22 - VRK2	31689377	Wootton RE	Psychol Med	462,690 European ancestry individuals	GCST009096
rs13107325	body mass index	4	102267552	3e-09	0.053	[0.035-0.07] kg/m2 increase	SLC39A8	25673413	Locke AE	Nature	up to 104,666 European ancestry male individuals, up to 132,115 European ancestry female individuals, 370 African American male individuals, 517 African American female individuals, 512 Hispanic male individuals, 764 Hispanic female individuals	GCST002783
rs13213152	anxiety, stress-related disorder, major depressive disorder	6	28381921	2e-08			ZSCAN12	34634379	Mei L	Prog Neuropsychopharmacol Biol Psychiatry	16,823 European ancestry cases, 25,632 European ancestry controls, 12,665 European ancestry cases, 19,225 European ancestry controls	GCST90085697
rs1421085	body mass index	16	53767042	1e-300			FTO	30595370	Kichaev G	Am J Hum Genet	approximately 458,000 European ancestry individuals	GCST007039
rs1427041	feeling nervous measurement	18	37628357	5e-09	5.85	z score increase	CELF4 - MIR4318	29500382	Nagel M	Nat Commun	373,121 European ancestry individuals	GCST006948
rs1481012	body mass index	4	88117930	5e-13	0.0188	[0.014-0.024] unit increase	ABCG2	30239722	Pulit SL	Hum Mol Genet	806,834 European ancestry individuals	GCST009004
rs1490384	smoking initiation	6	126530014	7e-18	0.00691	[0.0054-0.0085] unit decrease	MIR588 - RNU6-200P	36477530	Saunders GRB	Nature	3,382,012 European ancestry, East Asian ancestry, Hispanic or Latin American, African ancestry individuals	GCST90243985
rs1620977	body mass index	1	72263459	3e-06	0.5819	[0.34-0.83] unit increase	NEGR1	31888951	Schlauch KA	G3 (Bethesda)	5,994 non-diabetic individuals	GCST009702
rs17145750	body mass index	7	73612048	6e-08	0.0643362	[0.04-0.088] unit increase	MLXIPL	35315439	Helgeland O	Nat Metab	14,064 European ancestry individuals	GCST90104631
rs17685	body mass index	7	75986787	2e-09	0.0103	[0.007-0.0136] unit decrease	POR	36581621	Huang J	Nat Commun	1,122,049 European ancestry individuals	GCST90255621
rs1982350	body mass index	11	13328584	2e-18	0.0156	[0.012-0.019] unit decrease	BMAL1	30239722	Pulit SL	Hum Mol Genet	806,834 European ancestry individuals	GCST009004
rs2053682	body mass index	5	171172323	3e-20	0.017	[0.013-0.021] unit increase	RANBP17	30239722	Pulit SL	Hum Mol Genet	434,794 European ancestry female individuals	GCST009003
rs2198234	body mass index	2	103542744	2e-11	0.0128901	[0.0091-0.0167] unit decrease	CRLF3P1 - CAPZBP1	37280435	Hawkes G	Diabetologia	441,761 European ancestry individuals	GCST90301650
rs28929474	BMI-adjusted hip circumference	14	94378610	3e-12	0.0700137	[0.05-0.09] unit increase	SERPINA1	34021172	Christakoudi S	Sci Rep	219,872 British ancestry women	GCST90020028
rs3101336	body mass index	1	72285502	3e-26	0.033	[0.027-0.039] kg/m2 increase	NEGR1 - RPL31P12	25673413	Locke AE	Nature	up to 104,666 European ancestry male individuals, up to 132,115 European ancestry female individuals, 370 African American male individuals, 517 African American female individuals, 512 Hispanic male individuals, 764 Hispanic female individuals	GCST002783
rs325502	anxiety, stress-related disorder, major depressive disorder	5	104672432	2e-09			NIHCOLE - RNU6-334P	34634379	Mei L	Prog Neuropsychopharmacol Biol Psychiatry	16,823 European ancestry cases, 25,632 European ancestry controls, 12,665 European ancestry cases, 19,225 European ancestry controls	GCST90085697
rs34940743	smoking status measurement	14	79635890	3e-09	0.0159249	[0.011-0.021] unit increase	NRXN3	30643251	Liu M	Nat Genet	up to 1,232,091 European ancestry individuals	GCST007474
rs35797675	BMI-adjusted hip circumference	7	73463714	1e-09	0.0217383	[0.015-0.029] unit increase	BAZ1B	34021172	Christakoudi S	Sci Rep	219,872 British ancestry women	GCST90020026
rs3764002	BMI-adjusted waist-hip ratio	12	108224853	2e-18	0.018	[0.014-0.022] unit increase	WSCD2	30575882	Lotta LA	JAMA	660,648 European ancestry individuals	GCST008733
rs3817334	body mass index	11	47629441	5e-17	0.026	[0.02-0.032] kg/m2 increase	MTCH2	25673413	Locke AE	Nature	up to 104,666 European ancestry male individuals, up to 132,115 European ancestry female individuals, 370 African American male individuals, 517 African American female individuals, 512 Hispanic male individuals, 764 Hispanic female individuals	GCST002783
rs4148155	body mass index	4	88133515	1e-11			ABCG2	30595370	Kichaev G	Am J Hum Genet	approximately 458,000 European ancestry individuals	GCST007039
rs429358	BMI-adjusted waist-hip ratio	19	44908684	2e-11	0.0262381	[0.019-0.034] unit decrease	APOE	34021172	Christakoudi S	Sci Rep	219,872 British ancestry women	GCST90020025
rs4410790	body mass index	7	17244953	1e-12	0.0097	[0.007-0.0124] unit increase	AHR	36581621	Huang J	Nat Commun	1,122,049 European ancestry individuals	GCST90255621
rs4420638	body mass index	19	44919689	9e-12	0.04	unit increase	APOC1 - APOC1P1	26426971	Winkler TW	PLoS Genet	up to 90,988 European ancestry men, up to 106,622 European ancestry women	GCST005952
rs453520	body mass index	2	147149634	8e-16	0.0123	[0.0094-0.0152] unit increase	LINC01911 - RNU6-692P	36581621	Huang J	Nat Commun	1,122,049 European ancestry individuals	GCST90255621
rs45501495	smoking initiation	1	204627326	5e-14	0.00608	[0.0044-0.0078] unit decrease	LRRN2	36477530	Saunders GRB	Nature	3,382,012 European ancestry, East Asian ancestry, Hispanic or Latin American, African ancestry individuals	GCST90243985
rs528301	smoking initiation	2	44927769	4e-11	0.0136	[0.0097-0.0175] unit increase (replication)	LINC01833	30617275	Erzurumluoglu AM	Mol Psychiatry	324,851 European ancestry individuals, 21,962 South Asian ancestry individuals	GCST007603
rs56081685	smoking behavior	13	58880006	2e-08	0.0130317	[0.0085-0.0176] unit increase	DNAJA1P1 - HMGN2P39	30643258	Karlsson Linner R	Nat Genet	518,633 European ancestry individuals	GCST007327
rs56113850	smoking cessation	19	40847202	2e-48	0.0576063	[0.05-0.065] unit decrease	CYP2A6	30643251	Liu M	Nat Genet	up to 547,219 European ancestry individuals	GCST007460
rs56367474	smoking initiation	13	58880005	5e-09	0.00929099	[0.0062-0.0124] unit increase	DNAJA1P1 - HMGN2P39	30643251	Liu M	Nat Genet	up to 931,815 European ancestry individuals	GCST007462
rs60452247	smoking cessation	11	64214035	2e-09	0.00761	[0.0051-0.0101] unit decrease	FERMT3	36477530	Saunders GRB	Nature	1,400,535 European ancestry, East Asian ancestry, Hispanic or Latin American, African ancestry individuals	GCST90243988
rs7412	body mass index	19	44908822	3e-08	0.021066	[0.014-0.029] unit increase	APOE	36376304	Koskeridis F	Nat Commun	694,649 European ancestry individuals	GCST90179150
rs7531118	body mass index	1	72371556	4e-07	0.0329	[0.02-0.046] unit decrease	RPL31P12 - RNU6-1246P	28552196	Tachmazidou I	Am J Hum Genet	1,249 whole genome sequenced European ancestry individuals, 3,538 whole genome sequenced individuals, 46,635 European ancestry individuals, 472 Carlantino (founder/genetic isolate) individuals, 1,170 Friuli Venezia Giulia (founder/genetic isolate) individuals, 1,019 Mylopotamos (founder/genetic isolate) individuals, 932 Pomak (founder/genetic isolate) individuals, 1,778 Val Borbera (founder/genet…	GCST008158
rs75641275	body mass index	1	97861577	8e-13			DPYD	30595370	Kichaev G	Am J Hum Genet	approximately 458,000 European ancestry individuals	GCST007039
rs7924036	body mass index	10	63431885	6e-12			JMJD1C	30595370	Kichaev G	Am J Hum Genet	approximately 458,000 European ancestry individuals	GCST007039
rs7928017	cigarettes per day measurement	11	113578040	3e-18	0.0158	[0.012-0.019] unit decrease	DRD2 - TMPRSS5	36477530	Saunders GRB	Nature	618,489 European ancestry individuals	GCST90243976
rs79436018	smoking initiation	7	128053980	8e-13	0.00739	[0.005-0.0097] unit increase	SND1	36477530	Saunders GRB	Nature	3,382,012 European ancestry, East Asian ancestry, Hispanic or Latin American, African ancestry individuals	GCST90243985
rs961414	smoking behavior	2	145356165	7e-28	0.022035	[0.018-0.026] unit decrease	RPL6P5 - METAP2P1	30643258	Karlsson Linner R	Nat Genet	518,633 European ancestry individuals	GCST007327
rs9843653	body mass index	3	49883138	3e-47			ACTL11P - MST1R	30595370	Kichaev G	Am J Hum Genet	approximately 458,000 European ancestry individuals	GCST007039
rs990871	body mass index	1	72358030	1e-33	0.0333145	unit increase	RPL31P12 - RNU6-1246P	26426971	Winkler TW	PLoS Genet	up to 309,889 European ancestry individuals	GCST005951

## Sheet: Supplementary Table 4
Supplementary Table 4.Two sample MR analysis results.
exposure	outcome	method	nsnp	b	se	pval	lo_ci	up_ci	or	or_lci95	or_uci95
Adding salt to food liking	Rheumatoid arthritis	Inverse variance weighted	13	-0.0273286	0.0580055	0.637542	-0.141019	0.0863622	0.973041	0.868472	1.0902
Adding salt to food liking	Rheumatoid arthritis	MR Egger	13	-0.212585	0.212513	0.338644	-0.629109	0.20394	0.808492	0.533066	1.22622
Adding salt to food liking	Rheumatoid arthritis	Weighted median	13	0.03574	0.0783563	0.648303	-0.117838	0.189318	1.03639	0.88884	1.20843
Adding salt to food liking	Rheumatoid arthritis	Robust adjusted profile score (RAPS)	13	-0.0189757	0.0611158	0.756191	-0.138763	0.100811	0.981203	0.870435	1.10607
Adding salt to food liking	Rheumatoid arthritis	Debiased inverse-variance weighted method	13	-0.0279641	0.0593666	0.637611	-0.144323	0.0883944	0.972423	0.865608	1.09242
Adding salt to food liking	Rheumatoid arthritis	Constrained maximum likelihood	13	-0.0242184	0.0599145	0.686053	-0.141651	0.0932139	0.976072	0.867924	1.0977
Adding salt to food liking	Rheumatoid arthritis	Bayesian Weighted Mendelian Randomization	13	-0.0267286	0.0591662	0.651446	-0.142694	0.0892372	0.973625	0.867019	1.09334
Alcohol liking	Rheumatoid arthritis	Inverse variance weighted	17	-0.04254	0.0493517	0.3887	-0.139269	0.0541893	0.958352	0.869994	1.05568
Alcohol liking	Rheumatoid arthritis	MR Egger	17	0.132073	0.212068	0.542778	-0.28358	0.547726	1.14119	0.753083	1.72932
Alcohol liking	Rheumatoid arthritis	Weighted median	17	-0.0310974	0.0594764	0.601077	-0.147671	0.0854763	0.969381	0.862715	1.08924
Alcohol liking	Rheumatoid arthritis	Robust adjusted profile score (RAPS)	17	-0.0443944	0.0466884	0.341672	-0.135904	0.0471148	0.956577	0.872927	1.04824
Alcohol liking	Rheumatoid arthritis	Debiased inverse-variance weighted method	17	-0.0437401	0.0495485	0.377358	-0.140855	0.0533749	0.957203	0.868615	1.05483
Alcohol liking	Rheumatoid arthritis	Constrained maximum likelihood	17	-0.0462884	0.048391	0.338794	-0.141135	0.0485579	0.954767	0.868372	1.04976
Alcohol liking	Rheumatoid arthritis	Bayesian Weighted Mendelian Randomization	17	-0.0400776	0.0489343	0.412781	-0.135989	0.0558335	0.960715	0.872852	1.05742
Aniseed liking	Rheumatoid arthritis	Inverse variance weighted	9	0.0482325	0.119288	0.685965	-0.185572	0.282037	1.04941	0.830629	1.32583
Aniseed liking	Rheumatoid arthritis	MR Egger	9	0.0605286	0.489271	0.905021	-0.898443	1.0195	1.0624	0.407203	2.77181
Aniseed liking	Rheumatoid arthritis	Weighted median	9	0.137248	0.117261	0.241819	-0.0925829	0.367078	1.14711	0.911574	1.44351
Aniseed liking	Rheumatoid arthritis	Robust adjusted profile score (RAPS)	9	0.0379315	0.120195	0.752319	-0.19765	0.273513	1.03866	0.820657	1.31457
Aniseed liking	Rheumatoid arthritis	Debiased inverse-variance weighted method	9	0.0496244	0.117538	0.672881	-0.180751	0.279999	1.05088	0.834643	1.32313
Aniseed liking	Rheumatoid arthritis	Constrained maximum likelihood	9	0.0608285	0.100131	0.543525	-0.135428	0.257085	1.06272	0.873342	1.29315
Aniseed liking	Rheumatoid arthritis	Bayesian Weighted Mendelian Randomization	9	0.040108	0.119501	0.73715	-0.194113	0.274329	1.04092	0.823565	1.31565
Apple juice liking	Rheumatoid arthritis	Robust adjusted profile score (RAPS)	1	-0.796125	0.300503	0.00806573	-1.38511	-0.207139	0.451073	0.250296	0.812907
Apple juice liking	Rheumatoid arthritis	Debiased inverse-variance weighted method	1	-0.817112	0.292063	0.00514637	-1.38956	-0.244669	0.441705	0.249186	0.782964
Apple juice liking	Rheumatoid arthritis	Constrained maximum likelihood	1	-0.792953	0.26939	0.00324514	-1.32096	-0.264948	0.452507	0.26688	0.767246
Apples liking	Rheumatoid arthritis	Inverse variance weighted	3	0.154299	0.468798	0.742052	-0.764545	1.07314	1.16684	0.465546	2.92455
Apples liking	Rheumatoid arthritis	MR Egger	3	0.773613	2.04117	0.769367	-3.22707	4.7743	2.16758	0.0396736	118.427
Apples liking	Rheumatoid arthritis	Weighted median	3	0.55064	0.359667	0.125776	-0.154306	1.25559	1.73436	0.85701	3.5099
Apples liking	Rheumatoid arthritis	Robust adjusted profile score (RAPS)	3	0.289543	0.354009	0.413415	-0.404314	0.9834	1.33582	0.667435	2.67353
Apples liking	Rheumatoid arthritis	Debiased inverse-variance weighted method	3	0.159086	0.398477	0.689719	-0.621929	0.940102	1.17244	0.536908	2.56024
Apples liking	Rheumatoid arthritis	Constrained maximum likelihood	3	0.137247	0.30993	0.657886	-0.470215	0.744709	1.14711	0.624868	2.10583
Apples liking	Rheumatoid arthritis	Bayesian Weighted Mendelian Randomization	3	0.282547	0.431684	0.512775	-0.563553	1.12865	1.3265	0.569183	3.09147
Asparagus liking	Rheumatoid arthritis	Inverse variance weighted	8	-0.0538672	0.0887216	0.543753	-0.227762	0.120027	0.947558	0.796314	1.12753
Asparagus liking	Rheumatoid arthritis	MR Egger	8	0.0937149	0.452586	0.842807	-0.793354	0.980784	1.09825	0.452325	2.66655
Asparagus liking	Rheumatoid arthritis	Weighted median	8	-0.0956682	0.121192	0.429882	-0.333204	0.141868	0.908765	0.716624	1.15242
Asparagus liking	Rheumatoid arthritis	Robust adjusted profile score (RAPS)	8	-0.0546862	0.0939711	0.560602	-0.23887	0.129497	0.946782	0.787518	1.13826
Asparagus liking	Rheumatoid arthritis	Debiased inverse-variance weighted method	8	-0.0553007	0.0911431	0.544019	-0.233941	0.12334	0.946201	0.791408	1.13127
Asparagus liking	Rheumatoid arthritis	Constrained maximum likelihood	8	-0.0647187	0.0896263	0.470236	-0.240386	0.110949	0.937331	0.786324	1.11734
Asparagus liking	Rheumatoid arthritis	Bayesian Weighted Mendelian Randomization	8	-0.0545532	0.0909772	0.548749	-0.232868	0.123762	0.946908	0.792258	1.13175
Aubergine liking	Rheumatoid arthritis	Inverse variance weighted	10	0.0780988	0.0927656	0.399847	-0.103722	0.259919	1.08123	0.901476	1.29683
Aubergine liking	Rheumatoid arthritis	MR Egger	10	-0.254555	0.521945	0.638843	-1.27757	0.768456	0.775261	0.278715	2.15643
Aubergine liking	Rheumatoid arthritis	Weighted median	10	0.121062	0.102687	0.238422	-0.0802046	0.322328	1.12869	0.922928	1.38034
Aubergine liking	Rheumatoid arthritis	Robust adjusted profile score (RAPS)	10	0.0556011	0.100758	0.581067	-0.141885	0.253087	1.05718	0.867721	1.288
Aubergine liking	Rheumatoid arthritis	Debiased inverse-variance weighted method	10	0.0800263	0.0902067	0.375002	-0.0967789	0.256831	1.08332	0.907757	1.29283
Aubergine liking	Rheumatoid arthritis	Constrained maximum likelihood	10	0.0753354	0.0787183	0.338554	-0.0789525	0.229623	1.07825	0.924084	1.25813
Aubergine liking	Rheumatoid arthritis	Bayesian Weighted Mendelian Randomization	10	0.0640032	0.0939079	0.495522	-0.120056	0.248063	1.0661	0.886871	1.28154
Avocado liking	Rheumatoid arthritis	Inverse variance weighted	11	-0.0889635	0.0681457	0.191726	-0.222529	0.044602	0.914879	0.800492	1.04561
Avocado liking	Rheumatoid arthritis	MR Egger	11	0.333197	0.569426	0.572826	-0.782878	1.44927	1.39542	0.457089	4.26001
Avocado liking	Rheumatoid arthritis	Weighted median	11	-0.107282	0.0929735	0.248541	-0.28951	0.0749459	0.898272	0.74863	1.07783
Avocado liking	Rheumatoid arthritis	Robust adjusted profile score (RAPS)	11	-0.0894244	0.0723646	0.216552	-0.231259	0.0524102	0.914457	0.793534	1.05381
Avocado liking	Rheumatoid arthritis	Debiased inverse-variance weighted method	11	-0.0915646	0.0703067	0.192793	-0.229366	0.0462364	0.912502	0.795038	1.04732
Avocado liking	Rheumatoid arthritis	Constrained maximum likelihood	11	-0.0957678	0.07579	0.206376	-0.244316	0.0527807	0.908675	0.78324	1.0542
Avocado liking	Rheumatoid arthritis	Bayesian Weighted Mendelian Randomization	11	-0.0911722	0.0702916	0.194611	-0.228944	0.0465993	0.912861	0.795373	1.0477
Bacon liking	Rheumatoid arthritis	Inverse variance weighted	3	0.352079	0.213382	0.0989437	-0.0661491	0.770307	1.42202	0.935991	2.16043
Bacon liking	Rheumatoid arthritis	MR Egger	3	4.68887	2.16548	0.275435	0.444525	8.93321	108.73	1.55975	7579.53
Bacon liking	Rheumatoid arthritis	Weighted median	3	0.186024	0.214303	0.38537	-0.234009	0.606058	1.20445	0.791354	1.83319
Bacon liking	Rheumatoid arthritis	Robust adjusted profile score (RAPS)	3	0.357253	0.207907	0.0857366	-0.0502451	0.76475	1.4294	0.950996	2.14846
Bacon liking	Rheumatoid arthritis	Debiased inverse-variance weighted method	3	0.362752	0.179862	0.0437124	0.0102229	0.715281	1.43728	1.01028	2.04476
Bacon liking	Rheumatoid arthritis	Constrained maximum likelihood	3	0.353487	0.156805	0.0241764	0.0461499	0.660825	1.42403	1.04723	1.93639
Bacon liking	Rheumatoid arthritis	Bayesian Weighted Mendelian Randomization	3	0.358226	0.22346	0.108916	-0.0797567	0.796208	1.43079	0.923341	2.21712
Baked/steamed fish liking	Rheumatoid arthritis	Inverse variance weighted	7	0.16679	0.102225	0.102765	-0.0335714	0.367152	1.18151	0.966986	1.44362
Baked/steamed fish liking	Rheumatoid arthritis	MR Egger	7	-0.72045	1.06064	0.52714	-2.79931	1.35841	0.486533	0.0608519	3.89001
Baked/steamed fish liking	Rheumatoid arthritis	Weighted median	7	0.122385	0.134376	0.36242	-0.140992	0.385762	1.13019	0.868496	1.47073
Baked/steamed fish liking	Rheumatoid arthritis	Robust adjusted profile score (RAPS)	7	0.169367	0.108499	0.118525	-0.0432917	0.382026	1.18455	0.957632	1.46525
Baked/steamed fish liking	Rheumatoid arthritis	Debiased inverse-variance weighted method	7	0.170864	0.105305	0.104682	-0.0355331	0.377261	1.18633	0.965091	1.45829
Baked/steamed fish liking	Rheumatoid arthritis	Constrained maximum likelihood	7	0.178914	0.106149	0.0918933	-0.0291387	0.386967	1.19592	0.971282	1.47251
Baked/steamed fish liking	Rheumatoid arthritis	Bayesian Weighted Mendelian Randomization	7	0.169983	0.105184	0.106083	-0.036178	0.376144	1.18528	0.964469	1.45666
Banana liking	Rheumatoid arthritis	Inverse variance weighted	2	0.266129	0.17436	0.126931	-0.0756169	0.607875	1.3049	0.927171	1.83652
Banana liking	Rheumatoid arthritis	Robust adjusted profile score (RAPS)	2	0.266176	0.185485	0.15128	-0.0973747	0.629726	1.30496	0.907216	1.8771
Banana liking	Rheumatoid arthritis	Debiased inverse-variance weighted method	2	0.270816	0.179279	0.130896	-0.0805718	0.622204	1.31103	0.922589	1.86303
Banana liking	Rheumatoid arthritis	Constrained maximum likelihood	2	0.246832	0.176407	0.161747	-0.0989257	0.59259	1.27996	0.90581	1.80867
Banana liking	Rheumatoid arthritis	Bayesian Weighted Mendelian Randomization	2	0.268477	0.179176	0.134029	-0.0827074	0.619661	1.30797	0.920621	1.8583
BBQ/grilled meat liking	Rheumatoid arthritis	Inverse variance weighted	3	0.126633	0.137065	0.355543	-0.142015	0.395281	1.135	0.867609	1.4848
BBQ/grilled meat liking	Rheumatoid arthritis	MR Egger	3	0.743056	1.61198	0.725026	-2.41643	3.90254	2.10235	0.0892394	49.5283
BBQ/grilled meat liking	Rheumatoid arthritis	Weighted median	3	0.164908	0.165646	0.319473	-0.159759	0.489574	1.17928	0.852349	1.63162
BBQ/grilled meat liking	Rheumatoid arthritis	Robust adjusted profile score (RAPS)	3	0.127402	0.146381	0.384114	-0.159506	0.414309	1.13587	0.852565	1.51332
BBQ/grilled meat liking	Rheumatoid arthritis	Debiased inverse-variance weighted method	3	0.129968	0.141236	0.357457	-0.146854	0.40679	1.13879	0.86342	1.50199
BBQ/grilled meat liking	Rheumatoid arthritis	Constrained maximum likelihood	3	0.150375	0.151106	0.319656	-0.145792	0.446543	1.16227	0.864337	1.5629
BBQ/grilled meat liking	Rheumatoid arthritis	Bayesian Weighted Mendelian Randomization	3	0.128472	0.141121	0.362628	-0.148125	0.405069	1.13709	0.862324	1.49941
Beans liking	Rheumatoid arthritis	Inverse variance weighted	8	-0.117575	0.0687974	0.0874515	-0.252417	0.0172683	0.889074	0.77692	1.01742
Beans liking	Rheumatoid arthritis	MR Egger	8	0.32588	0.295676	0.312632	-0.253646	0.905405	1.38525	0.775966	2.47293
Beans liking	Rheumatoid arthritis	Weighted median	8	-0.0792691	0.0744077	0.286725	-0.225108	0.0665701	0.923791	0.79843	1.06884
Beans liking	Rheumatoid arthritis	Robust adjusted profile score (RAPS)	8	-0.0961401	0.0713468	0.177818	-0.23598	0.0436996	0.908337	0.789797	1.04467
Beans liking	Rheumatoid arthritis	Debiased inverse-variance weighted method	8	-0.12044	0.0662645	0.0691314	-0.250318	0.00943872	0.886531	0.778553	1.00948
Beans liking	Rheumatoid arthritis	Constrained maximum likelihood	8	-0.108298	0.0635968	0.0885905	-0.232947	0.016352	0.89736	0.792195	1.01649
Beans liking	Rheumatoid arthritis	Bayesian Weighted Mendelian Randomization	8	-0.105877	0.0682793	0.120986	-0.239705	0.0279501	0.899535	0.78686	1.02834
Beef/steak liking	Rheumatoid arthritis	Inverse variance weighted	4	0.318493	0.198305	0.108257	-0.0701843	0.70717	1.37505	0.932222	2.02824
Beef/steak liking	Rheumatoid arthritis	MR Egger	4	4.01898	1.80823	0.156309	0.474843	7.56311	55.6441	1.60776	1925.83
Beef/steak liking	Rheumatoid arthritis	Weighted median	4	0.427466	0.157099	0.00650856	0.119552	0.735381	1.53337	1.12699	2.08628
Beef/steak liking	Rheumatoid arthritis	Robust adjusted profile score (RAPS)	4	0.351178	0.187627	0.0612497	-0.0165696	0.718927	1.42074	0.983567	2.05223
Beef/steak liking	Rheumatoid arthritis	Debiased inverse-variance weighted method	4	0.328456	0.177786	0.0646776	-0.0200045	0.676916	1.38882	0.980194	1.9678
Beef/steak liking	Rheumatoid arthritis	Constrained maximum likelihood	4	0.347821	0.140459	0.0132744	0.0725218	0.623121	1.41598	1.07522	1.86474
Beef/steak liking	Rheumatoid arthritis	Bayesian Weighted Mendelian Randomization	4	0.327967	0.20738	0.113769	-0.0784975	0.734431	1.38814	0.924504	2.0843
Beer liking	Rheumatoid arthritis	Inverse variance weighted	9	0.0521411	0.0463016	0.260115	-0.0386101	0.142892	1.05352	0.962126	1.15361
Beer liking	Rheumatoid arthritis	MR Egger	9	-0.00859153	0.13083	0.949477	-0.265019	0.247836	0.991445	0.767191	1.28125
Beer liking	Rheumatoid arthritis	Weighted median	9	0.00577748	0.0606618	0.924124	-0.11312	0.124675	1.00579	0.893044	1.13278
Beer liking	Rheumatoid arthritis	Robust adjusted profile score (RAPS)	9	0.053443	0.0487221	0.272687	-0.0420522	0.148938	1.0549	0.95882	1.1606
Beer liking	Rheumatoid arthritis	Debiased inverse-variance weighted method	9	0.0532528	0.0473733	0.260967	-0.0395989	0.146105	1.0547	0.961175	1.15732
Beer liking	Rheumatoid arthritis	Constrained maximum likelihood	9	0.0591803	0.0517634	0.25292	-0.0422759	0.160637	1.06097	0.958605	1.17426
Beer liking	Rheumatoid arthritis	Bayesian Weighted Mendelian Randomization	9	0.0531845	0.0471685	0.259513	-0.0392657	0.145635	1.05462	0.961495	1.15677
Beetroot liking	Rheumatoid arthritis	Inverse variance weighted	6	0.062615	0.113657	0.581694	-0.160153	0.285383	1.06462	0.852014	1.33027
Beetroot liking	Rheumatoid arthritis	MR Egger	6	0.315942	0.497	0.559524	-0.658177	1.29006	1.37155	0.517794	3.63301
Beetroot liking	Rheumatoid arthritis	Weighted median	6	0.0716521	0.140058	0.608938	-0.202861	0.346165	1.07428	0.816392	1.41364
Beetroot liking	Rheumatoid arthritis	Robust adjusted profile score (RAPS)	6	0.0631481	0.122095	0.605012	-0.176157	0.302453	1.06518	0.838486	1.35317
Beetroot liking	Rheumatoid arthritis	Debiased inverse-variance weighted method	6	0.0646864	0.117527	0.582048	-0.165667	0.29504	1.06682	0.847328	1.34318
Beetroot liking	Rheumatoid arthritis	Constrained maximum likelihood	6	0.0658423	0.116731	0.572719	-0.16295	0.294635	1.06806	0.849634	1.34264
Beetroot liking	Rheumatoid arthritis	Bayesian Weighted Mendelian Randomization	6	0.0625495	0.116473	0.591247	-0.165738	0.290837	1.06455	0.847268	1.33755
Bell pepper liking	Rheumatoid arthritis	Robust adjusted profile score (RAPS)	1	-0.0675163	0.268047	0.801132	-0.592889	0.457856	0.934713	0.552728	1.58068
Bell pepper liking	Rheumatoid arthritis	Debiased inverse-variance weighted method	1	-0.0695975	0.257115	0.786632	-0.573543	0.434348	0.932769	0.563525	1.54396
Bell pepper liking	Rheumatoid arthritis	Constrained maximum likelihood	1	-0.0647761	0.23271	0.78074	-0.520888	0.391336	0.937277	0.593993	1.47896
Biscuits liking	Rheumatoid arthritis	Inverse variance weighted	9	0.0731247	0.134783	0.587449	-0.19105	0.3373	1.07586	0.826091	1.40116
Biscuits liking	Rheumatoid arthritis	MR Egger	9	0.930519	0.535068	0.12558	-0.118214	1.97925	2.53582	0.888506	7.23733
Biscuits liking	Rheumatoid arthritis	Weighted median	9	0.00667799	0.134213	0.960316	-0.25638	0.269736	1.0067	0.773848	1.30962
Biscuits liking	Rheumatoid arthritis	Robust adjusted profile score (RAPS)	9	0.0462556	0.139953	0.741016	-0.228053	0.320564	1.04734	0.796082	1.3779
Biscuits liking	Rheumatoid arthritis	Debiased inverse-variance weighted method	9	0.0748142	0.131296	0.568804	-0.182526	0.332154	1.07768	0.833163	1.39397
Biscuits liking	Rheumatoid arthritis	Constrained maximum likelihood	9	0.0561011	0.10884	0.606242	-0.157226	0.269428	1.0577	0.854511	1.30922
Biscuits liking	Rheumatoid arthritis	Bayesian Weighted Mendelian Randomization	9	0.0633974	0.139764	0.650113	-0.210539	0.337334	1.06545	0.810147	1.40121
Bitter ale liking	Rheumatoid arthritis	Inverse variance weighted	4	0.00564498	0.108889	0.958655	-0.207778	0.219068	1.00566	0.812388	1.24492
Bitter ale liking	Rheumatoid arthritis	MR Egger	4	0.156733	0.305919	0.659387	-0.442868	0.756334	1.16968	0.642192	2.13045
Bitter ale liking	Rheumatoid arthritis	Weighted median	4	-0.00936121	0.133941	0.944281	-0.271885	0.253162	0.990682	0.761942	1.28809
Bitter ale liking	Rheumatoid arthritis	Robust adjusted profile score (RAPS)	4	0.0056792	0.11457	0.960465	-0.218878	0.230237	1.0057	0.80342	1.2589
Bitter ale liking	Rheumatoid arthritis	Debiased inverse-variance weighted method	4	0.00575155	0.110946	0.958655	-0.211702	0.223205	1.00577	0.809206	1.25008
Bitter ale liking	Rheumatoid arthritis	Constrained maximum likelihood	4	0.0204491	0.105725	0.846631	-0.186771	0.22767	1.02066	0.829633	1.25567
Bitter ale liking	Rheumatoid arthritis	Bayesian Weighted Mendelian Randomization	4	0.00548527	0.110473	0.960399	-0.211042	0.222013	1.0055	0.80974	1.24859
F-bitter food liking (derived food-liking factor)	Rheumatoid arthritis	Inverse variance weighted	6	0.0442758	0.268997	0.869262	-0.482959	0.571511	1.04527	0.616955	1.77094
F-bitter food liking (derived food-liking factor)	Rheumatoid arthritis	MR Egger	6	0.956192	4.2832	0.834284	-7.43887	9.35126	2.60177	0.000587948	11513.3
F-bitter food liking (derived food-liking factor)	Rheumatoid arthritis	Weighted median	6	0.0320883	0.161244	0.84226	-0.28395	0.348127	1.03261	0.752804	1.41641
F-bitter food liking (derived food-liking factor)	Rheumatoid arthritis	Robust adjusted profile score (RAPS)	6	0.0835721	0.260143	0.748018	-0.426309	0.593453	1.08716	0.652915	1.81023
F-bitter food liking (derived food-liking factor)	Rheumatoid arthritis	Debiased inverse-variance weighted method	6	0.0454758	0.25639	0.859218	-0.457048	0.548	1.04653	0.63315	1.72979
F-bitter food liking (derived food-liking factor)	Rheumatoid arthritis	Constrained maximum likelihood	6	0.109656	0.197538	0.578818	-0.277519	0.49683	1.11589	0.757661	1.6435
F-bitter food liking (derived food-liking factor)	Rheumatoid arthritis	Bayesian Weighted Mendelian Randomization	6	0.00339265	0.288728	0.990625	-0.562514	0.5693	1.0034	0.569775	1.76703
Black olive liking	Rheumatoid arthritis	Inverse variance weighted	22	-0.0533823	0.0399367	0.18133	-0.131658	0.0248938	0.948018	0.876641	1.02521
Black olive liking	Rheumatoid arthritis	MR Egger	22	0.193864	0.187324	0.313062	-0.173291	0.561018	1.21393	0.840893	1.75246
Black olive liking	Rheumatoid arthritis	Weighted median	22	-0.0215553	0.0567997	0.70432	-0.132883	0.0897722	0.978675	0.875568	1.09393
Black olive liking	Rheumatoid arthritis	Robust adjusted profile score (RAPS)	22	-0.0451458	0.0420261	0.282719	-0.127517	0.0372254	0.955858	0.880278	1.03793
Black olive liking	Rheumatoid arthritis	Debiased inverse-variance weighted method	22	-0.0547929	0.0409806	0.181207	-0.135115	0.025529	0.946681	0.873616	1.02586
Black olive liking	Rheumatoid arthritis	Constrained maximum likelihood	22	-0.0471773	0.0427066	0.269297	-0.130882	0.0365277	0.953918	0.877321	1.0372
Black olive liking	Rheumatoid arthritis	Bayesian Weighted Mendelian Randomization	22	-0.0546396	0.0417766	0.190908	-0.136522	0.0272426	0.946826	0.872387	1.02762
Black pepper liking	Rheumatoid arthritis	Inverse variance weighted	8	0.142737	0.154034	0.354104	-0.159169	0.444643	1.15343	0.852852	1.55993
Black pepper liking	Rheumatoid arthritis	MR Egger	8	-0.155705	1.02388	0.884114	-2.16251	1.8511	0.855812	0.115036	6.36681
Black pepper liking	Rheumatoid arthritis	Weighted median	8	0.00772334	0.144449	0.957359	-0.275397	0.290844	1.00775	0.75927	1.33756
Black pepper liking	Rheumatoid arthritis	Robust adjusted profile score (RAPS)	8	0.114002	0.15079	0.44963	-0.181546	0.40955	1.12075	0.83398	1.50614
Black pepper liking	Rheumatoid arthritis	Debiased inverse-variance weighted method	8	0.146362	0.148457	0.32419	-0.144615	0.437338	1.15762	0.865356	1.54858
Black pepper liking	Rheumatoid arthritis	Constrained maximum likelihood	8	0.0826647	0.12493	0.508172	-0.162199	0.327528	1.08618	0.850272	1.38753
Black pepper liking	Rheumatoid arthritis	Bayesian Weighted Mendelian Randomization	8	0.147882	0.15944	0.353664	-0.164621	0.460385	1.15938	0.848215	1.58468
Blue cheese liking	Rheumatoid arthritis	Inverse variance weighted	16	0.113211	0.0504043	0.0247004	0.0144184	0.212003	1.11987	1.01452	1.23615
Blue cheese liking	Rheumatoid arthritis	MR Egger	16	0.278221	0.268113	0.317	-0.247279	0.803722	1.32078	0.780922	2.23384
Blue cheese liking	Rheumatoid arthritis	Weighted median	16	0.0777096	0.0628686	0.216434	-0.0455128	0.200932	1.08081	0.955507	1.22254
Blue cheese liking	Rheumatoid arthritis	Robust adjusted profile score (RAPS)	16	0.0952307	0.047867	0.0466477	0.00141134	0.18905	1.09991	1.00141	1.2081
Blue cheese liking	Rheumatoid arthritis	Debiased inverse-variance weighted method	16	0.116047	0.0500142	0.0203256	0.0180192	0.214075	1.12305	1.01818	1.23872
Blue cheese liking	Rheumatoid arthritis	Constrained maximum likelihood	16	0.109632	0.0508616	0.0311229	0.0099433	0.209321	1.11587	1.00999	1.23284
Blue cheese liking	Rheumatoid arthritis	Bayesian Weighted Mendelian Randomization	16	0.115785	0.0527491	0.0281626	0.0123968	0.219173	1.12275	1.01247	1.24505
Broad bean liking	Rheumatoid arthritis	Inverse variance weighted	11	-0.0198749	0.0698937	0.776136	-0.156867	0.117117	0.980321	0.854818	1.12425
Broad bean liking	Rheumatoid arthritis	MR Egger	11	0.165004	0.191887	0.412164	-0.211095	0.541103	1.1794	0.809697	1.7179
Broad bean liking	Rheumatoid arthritis	Weighted median	11	-0.0154339	0.0953257	0.871379	-0.202272	0.171404	0.984685	0.816873	1.18697
Broad bean liking	Rheumatoid arthritis	Robust adjusted profile score (RAPS)	11	-0.00658222	0.0736306	0.928768	-0.150898	0.137734	0.993439	0.859935	1.14767
Broad bean liking	Rheumatoid arthritis	Debiased inverse-variance weighted method	11	-0.0202626	0.068841	0.768499	-0.155191	0.114666	0.979941	0.856252	1.1215
Broad bean liking	Rheumatoid arthritis	Constrained maximum likelihood	11	-0.014363	0.070438	0.838425	-0.152421	0.123696	0.98574	0.858626	1.13167
Broad bean liking	Rheumatoid arthritis	Bayesian Weighted Mendelian Randomization	11	-0.0157491	0.0757712	0.835346	-0.164261	0.132763	0.984374	0.848521	1.14198
Broccoli liking	Rheumatoid arthritis	Inverse variance weighted	5	0.0527342	0.14417	0.714531	-0.22984	0.335308	1.05415	0.794661	1.39837
Broccoli liking	Rheumatoid arthritis	MR Egger	5	-1.05109	1.60915	0.560225	-4.20502	2.10284	0.349556	0.0149204	8.18941
Broccoli liking	Rheumatoid arthritis	Weighted median	5	0.015142	0.183834	0.934355	-0.345173	0.375457	1.01526	0.708098	1.45566
Broccoli liking	Rheumatoid arthritis	Robust adjusted profile score (RAPS)	5	0.0533867	0.153201	0.727483	-0.246887	0.35366	1.05484	0.781229	1.42427
Broccoli liking	Rheumatoid arthritis	Debiased inverse-variance weighted method	5	0.0541894	0.148208	0.714642	-0.236299	0.344678	1.05568	0.789544	1.41154
Broccoli liking	Rheumatoid arthritis	Constrained maximum likelihood	5	0.0556318	0.142014	0.695253	-0.222715	0.333979	1.05721	0.800343	1.39651
Broccoli liking	Rheumatoid arthritis	Bayesian Weighted Mendelian Randomization	5	0.0530064	0.148034	0.720292	-0.23714	0.343153	1.05444	0.788881	1.40938
Brussel sprout liking	Rheumatoid arthritis	Inverse variance weighted	4	0.00409594	0.109536	0.970171	-0.210595	0.218787	1.0041	0.810102	1.24457
Brussel sprout liking	Rheumatoid arthritis	MR Egger	4	0.217425	0.429689	0.663116	-0.624766	1.05962	1.24287	0.535387	2.88526
Brussel sprout liking	Rheumatoid arthritis	Weighted median	4	0.0895906	0.13662	0.511974	-0.178184	0.357365	1.09373	0.836789	1.42956
Brussel sprout liking	Rheumatoid arthritis	Robust adjusted profile score (RAPS)	4	0.00415032	0.114925	0.971192	-0.221103	0.229404	1.00416	0.801634	1.25785
Brussel sprout liking	Rheumatoid arthritis	Debiased inverse-variance weighted method	4	0.00417547	0.111663	0.970171	-0.214685	0.223036	1.00418	0.806796	1.24987
Brussel sprout liking	Rheumatoid arthritis	Constrained maximum likelihood	4	0.0103925	0.113215	0.926861	-0.211509	0.232294	1.01045	0.809362	1.26149
Brussel sprout liking	Rheumatoid arthritis	Bayesian Weighted Mendelian Randomization	4	0.0045228	0.111638	0.967684	-0.214287	0.223333	1.00453	0.807117	1.25024
Burger liking	Rheumatoid arthritis	Robust adjusted profile score (RAPS)	1	0.140925	0.586445	0.810094	-1.00851	1.29036	1.15134	0.364763	3.63408
Burger liking	Rheumatoid arthritis	Debiased inverse-variance weighted method	1	0.143763	0.565726	0.799402	-0.96506	1.25259	1.15461	0.38096	3.49938
Burger liking	Rheumatoid arthritis	Constrained maximum likelihood	1	0.147908	0.513491	0.773312	-0.858534	1.15435	1.15941	0.423783	3.17196
F-burn/spicy liking (derived food-liking factor)	Rheumatoid arthritis	Inverse variance weighted	13	0.0148068	0.0707696	0.834272	-0.123902	0.153515	1.01492	0.883467	1.16593
F-burn/spicy liking (derived food-liking factor)	Rheumatoid arthritis	MR Egger	13	0.0180633	0.434168	0.96756	-0.832906	0.869033	1.01823	0.434784	2.3846
F-burn/spicy liking (derived food-liking factor)	Rheumatoid arthritis	Weighted median	13	-0.00597383	0.0784906	0.939332	-0.159815	0.147868	0.994044	0.852301	1.15936
F-burn/spicy liking (derived food-liking factor)	Rheumatoid arthritis	Robust adjusted profile score (RAPS)	13	-0.017566	0.0626465	0.779172	-0.140353	0.105221	0.982587	0.869051	1.11096
F-burn/spicy liking (derived food-liking factor)	Rheumatoid arthritis	Debiased inverse-variance weighted method	13	0.015148	0.0703271	0.829461	-0.122693	0.152989	1.01526	0.884535	1.16531
F-burn/spicy liking (derived food-liking factor)	Rheumatoid arthritis	Constrained maximum likelihood	13	-0.021263	0.0674578	0.752606	-0.15348	0.110954	0.978961	0.857718	1.11734
F-burn/spicy liking (derived food-liking factor)	Rheumatoid arthritis	Bayesian Weighted Mendelian Randomization	13	0.0114217	0.0745802	0.878283	-0.134756	0.157599	1.01149	0.87393	1.1707
Adding butter to bread liking	Rheumatoid arthritis	Inverse variance weighted	2	-0.188781	0.20313	0.352701	-0.586915	0.209353	0.827968	0.55604	1.23288
Adding butter to bread liking	Rheumatoid arthritis	Robust adjusted profile score (RAPS)	2	-0.190914	0.218428	0.382098	-0.619032	0.237204	0.826204	0.538465	1.2677
Adding butter to bread liking	Rheumatoid arthritis	Debiased inverse-variance weighted method	2	-0.194618	0.21089	0.356091	-0.607963	0.218727	0.823149	0.544459	1.24449
Adding butter to bread liking	Rheumatoid arthritis	Constrained maximum likelihood	2	-0.167642	0.207513	0.419171	-0.574368	0.239084	0.845657	0.563061	1.27009
Adding butter to bread liking	Rheumatoid arthritis	Bayesian Weighted Mendelian Randomization	2	-0.193984	0.212198	0.360631	-0.609892	0.221925	0.823671	0.543409	1.24848
Butternut squash liking	Rheumatoid arthritis	Inverse variance weighted	3	0.379176	0.169621	0.0253895	0.0467179	0.711633	1.46108	1.04783	2.03732
Butternut squash liking	Rheumatoid arthritis	MR Egger	3	-0.892928	0.8994	0.502299	-2.65575	0.869896	0.409455	0.070246	2.38666
Butternut squash liking	Rheumatoid arthritis	Weighted median	3	0.400168	0.156109	0.0103657	0.0941938	0.706142	1.49208	1.09877	2.02616
Butternut squash liking	Rheumatoid arthritis	Robust adjusted profile score (RAPS)	3	0.375813	0.158646	0.0178426	0.0648655	0.68676	1.45617	1.06702	1.98727
Butternut squash liking	Rheumatoid arthritis	Debiased inverse-variance weighted method	3	0.386785	0.141259	0.00617925	0.109916	0.663653	1.47224	1.11618	1.94187
Butternut squash liking	Rheumatoid arthritis	Constrained maximum likelihood	3	0.369451	0.128617	0.00407258	0.117361	0.62154	1.44694	1.12453	1.86179
Butternut squash liking	Rheumatoid arthritis	Bayesian Weighted Mendelian Randomization	3	0.372502	0.174159	0.0324468	0.0311504	0.713853	1.45136	1.03164	2.04184
Cabbage liking	Rheumatoid arthritis	Inverse variance weighted	5	0.200974	0.146669	0.170606	-0.0864966	0.488444	1.22259	0.917139	1.62978
Cabbage liking	Rheumatoid arthritis	MR Egger	5	0.918608	1.11278	0.469604	-1.26243	3.09965	2.5058	0.282965	22.1902
Cabbage liking	Rheumatoid arthritis	Weighted median	5	0.19009	0.173487	0.273209	-0.149944	0.530125	1.20936	0.860756	1.69915
Cabbage liking	Rheumatoid arthritis	Robust adjusted profile score (RAPS)	5	0.203201	0.157378	0.196647	-0.10526	0.511663	1.22532	0.90009	1.66806
Cabbage liking	Rheumatoid arthritis	Debiased inverse-variance weighted method	5	0.206732	0.151874	0.173448	-0.0909413	0.504405	1.22965	0.913071	1.656
Cabbage liking	Rheumatoid arthritis	Constrained maximum likelihood	5	0.204058	0.155704	0.190011	-0.101123	0.509238	1.22637	0.903822	1.66402
Cabbage liking	Rheumatoid arthritis	Bayesian Weighted Mendelian Randomization	5	0.202959	0.151052	0.179065	-0.0931022	0.499021	1.22502	0.9111	1.64711
F-caffeinated/sweet liking (derived food-liking factor)	Rheumatoid arthritis	Inverse variance weighted	7	-0.129255	0.0679373	0.0570975	-0.262412	0.00390206	0.87875	0.769194	1.00391
F-caffeinated/sweet liking (derived food-liking factor)	Rheumatoid arthritis	MR Egger	7	-0.738469	0.268583	0.040334	-1.26489	-0.212047	0.477845	0.28227	0.808927
F-caffeinated/sweet liking (derived food-liking factor)	Rheumatoid arthritis	Weighted median	7	-0.133203	0.0742884	0.0729636	-0.278809	0.0124018	0.875287	0.756685	1.01248
F-caffeinated/sweet liking (derived food-liking factor)	Rheumatoid arthritis	Robust adjusted profile score (RAPS)	7	-0.136003	0.0630373	0.030967	-0.259556	-0.0124497	0.87284	0.771394	0.987628
F-caffeinated/sweet liking (derived food-liking factor)	Rheumatoid arthritis	Debiased inverse-variance weighted method	7	-0.132047	0.0656739	0.0443628	-0.260768	-0.00332615	0.8763	0.77046	0.996679
F-caffeinated/sweet liking (derived food-liking factor)	Rheumatoid arthritis	Constrained maximum likelihood	7	-0.126546	0.0615448	0.0397671	-0.247174	-0.00591813	0.881134	0.781005	0.994099
F-caffeinated/sweet liking (derived food-liking factor)	Rheumatoid arthritis	Bayesian Weighted Mendelian Randomization	7	-0.129946	0.064114	0.0426835	-0.255609	-0.00428239	0.878143	0.774444	0.995727
Cake liking	Rheumatoid arthritis	Inverse variance weighted	13	0.0131911	0.0874901	0.880155	-0.15829	0.184672	1.01328	0.853603	1.20282
Cake liking	Rheumatoid arthritis	MR Egger	13	0.553713	0.337768	0.129402	-0.108313	1.21574	1.7397	0.897347	3.37278
Cake liking	Rheumatoid arthritis	Weighted median	13	0.0347525	0.112091	0.756531	-0.184945	0.25445	1.03536	0.83115	1.28975
Cake liking	Rheumatoid arthritis	Robust adjusted profile score (RAPS)	13	-0.00610926	0.0940496	0.948208	-0.190447	0.178228	0.993909	0.82659	1.1951
Cake liking	Rheumatoid arthritis	Debiased inverse-variance weighted method	13	0.0134776	0.0864131	0.876059	-0.155892	0.182847	1.01357	0.855652	1.20063
Cake liking	Rheumatoid arthritis	Constrained maximum likelihood	13	0.00888079	0.0874547	0.919116	-0.16253	0.180292	1.00892	0.84999	1.19757
Cake liking	Rheumatoid arthritis	Bayesian Weighted Mendelian Randomization	13	0.0121405	0.0890491	0.891556	-0.162396	0.186677	1.01221	0.850105	1.20524
F-cake/biscuits liking (derived food-liking factor)	Rheumatoid arthritis	Inverse variance weighted	18	0.0576867	0.0636821	0.365014	-0.0671303	0.182504	1.05938	0.935073	1.20022
F-cake/biscuits liking (derived food-liking factor)	Rheumatoid arthritis	MR Egger	18	0.274653	0.257812	0.302544	-0.23066	0.779965	1.31607	0.79401	2.1814
F-cake/biscuits liking (derived food-liking factor)	Rheumatoid arthritis	Weighted median	18	0.0882912	0.0653952	0.176979	-0.0398835	0.216466	1.09231	0.960901	1.24168
F-cake/biscuits liking (derived food-liking factor)	Rheumatoid arthritis	Robust adjusted profile score (RAPS)	18	0.0405771	0.0667056	0.542988	-0.0901659	0.17132	1.04141	0.91378	1.18687
F-cake/biscuits liking (derived food-liking factor)	Rheumatoid arthritis	Debiased inverse-variance weighted method	18	0.0590427	0.0649404	0.363254	-0.0682405	0.186326	1.06082	0.934036	1.20481
F-cake/biscuits liking (derived food-liking factor)	Rheumatoid arthritis	Constrained maximum likelihood	18	0.0231197	0.0586279	0.693326	-0.091791	0.13803	1.02339	0.912296	1.14801
F-cake/biscuits liking (derived food-liking factor)	Rheumatoid arthritis	Bayesian Weighted Mendelian Randomization	18	0.0552942	0.065696	0.399974	-0.07347	0.184058	1.05685	0.929164	1.20209
Cake icing liking	Rheumatoid arthritis	Inverse variance weighted	9	0.0566655	0.0801818	0.479745	-0.100491	0.213822	1.0583	0.904393	1.2384
Cake icing liking	Rheumatoid arthritis	MR Egger	9	0.150279	0.590706	0.806494	-1.0075	1.30806	1.16216	0.365129	3.699
Cake icing liking	Rheumatoid arthritis	Weighted median	9	0.0861575	0.101754	0.397148	-0.11328	0.285595	1.08998	0.892901	1.33055
Cake icing liking	Rheumatoid arthritis	Robust adjusted profile score (RAPS)	9	0.079344	0.085138	0.351364	-0.0875264	0.246215	1.08258	0.916195	1.27917
Cake icing liking	Rheumatoid arthritis	Debiased inverse-variance weighted method	9	0.0583686	0.082667	0.480145	-0.103659	0.220396	1.06011	0.901533	1.24657
Cake icing liking	Rheumatoid arthritis	Constrained maximum likelihood	9	0.0643852	0.0855148	0.451502	-0.103224	0.231994	1.0665	0.901925	1.26111
Cake icing liking	Rheumatoid arthritis	Bayesian Weighted Mendelian Randomization	9	0.0585934	0.0873117	0.502167	-0.112537	0.229724	1.06034	0.893564	1.25825
Capers liking	Rheumatoid arthritis	Inverse variance weighted	11	-0.012511	0.0600474	0.834954	-0.130204	0.105182	0.987567	0.877916	1.11091
Capers liking	Rheumatoid arthritis	MR Egger	11	0.297365	0.275082	0.30781	-0.241797	0.836526	1.34631	0.785216	2.30833
Capers liking	Rheumatoid arthritis	Weighted median	11	0.0265388	0.0792143	0.737606	-0.128721	0.181799	1.02689	0.879219	1.19937
Capers liking	Rheumatoid arthritis	Robust adjusted profile score (RAPS)	11	-0.0101164	0.0633048	0.873035	-0.134194	0.113961	0.989935	0.874421	1.12071
Capers liking	Rheumatoid arthritis	Debiased inverse-variance weighted method	11	-0.0128101	0.061486	0.834962	-0.133323	0.107702	0.987272	0.875183	1.11372
Capers liking	Rheumatoid arthritis	Constrained maximum likelihood	11	-0.0174001	0.0637793	0.784994	-0.142407	0.107607	0.98275	0.867268	1.11361
Capers liking	Rheumatoid arthritis	Bayesian Weighted Mendelian Randomization	11	-0.0128662	0.0613863	0.833984	-0.133183	0.107451	0.987216	0.875305	1.11344
F-carbohydrate liking (derived food-liking factor)	Rheumatoid arthritis	Inverse variance weighted	2	-0.0841136	0.107901	0.435659	-0.2956	0.127372	0.919327	0.744085	1.13584
F-carbohydrate liking (derived food-liking factor)	Rheumatoid arthritis	Robust adjusted profile score (RAPS)	2	-0.0843429	0.11605	0.467362	-0.311802	0.143116	0.919116	0.732127	1.15386
F-carbohydrate liking (derived food-liking factor)	Rheumatoid arthritis	Debiased inverse-variance weighted method	2	-0.0865715	0.111572	0.437792	-0.305252	0.132109	0.91707	0.736938	1.14123
F-carbohydrate liking (derived food-liking factor)	Rheumatoid arthritis	Constrained maximum likelihood	2	-0.0723105	0.109584	0.50934	-0.287094	0.142473	0.930242	0.750441	1.15312
F-carbohydrate liking (derived food-liking factor)	Rheumatoid arthritis	Bayesian Weighted Mendelian Randomization	2	-0.0855754	0.111762	0.443858	-0.304628	0.133478	0.917984	0.737397	1.1428
F-capsicum liking (derived food-liking factor)	Rheumatoid arthritis	Inverse variance weighted	19	-0.00751087	0.0570248	0.895212	-0.119279	0.104258	0.992517	0.88756	1.10989
F-capsicum liking (derived food-liking factor)	Rheumatoid arthritis	MR Egger	19	0.101985	0.264017	0.70408	-0.415489	0.619459	1.10737	0.660017	1.85792
F-capsicum liking (derived food-liking factor)	Rheumatoid arthritis	Weighted median	19	-0.0204282	0.0612557	0.738765	-0.140489	0.0996331	0.979779	0.868933	1.10477
F-capsicum liking (derived food-liking factor)	Rheumatoid arthritis	Robust adjusted profile score (RAPS)	19	-0.0184766	0.0741278	0.803165	-0.163767	0.126814	0.981693	0.84894	1.13521
F-capsicum liking (derived food-liking factor)	Rheumatoid arthritis	Debiased inverse-variance weighted method	19	-0.0076726	0.0577624	0.894328	-0.120887	0.105542	0.992357	0.886134	1.11131
F-capsicum liking (derived food-liking factor)	Rheumatoid arthritis	Constrained maximum likelihood	19	-0.0309952	0.0481413	0.519681	-0.125352	0.0633618	0.96948	0.882186	1.06541
F-capsicum liking (derived food-liking factor)	Rheumatoid arthritis	Bayesian Weighted Mendelian Randomization	19	-0.00874619	0.0589888	0.882131	-0.124364	0.106872	0.991292	0.883058	1.11279
Cauliflower liking	Rheumatoid arthritis	Inverse variance weighted	4	0.0466084	0.240525	0.84635	-0.424821	0.518038	1.04771	0.653887	1.67873
Cauliflower liking	Rheumatoid arthritis	MR Egger	4	-1.02134	0.998444	0.413924	-2.97829	0.935611	0.360112	0.0508798	2.54877
Cauliflower liking	Rheumatoid arthritis	Weighted median	4	0.199947	0.249993	0.423819	-0.290038	0.689933	1.22134	0.748235	1.99358
Cauliflower liking	Rheumatoid arthritis	Robust adjusted profile score (RAPS)	4	-0.00903161	0.297013	0.975742	-0.591177	0.573114	0.991009	0.553675	1.77378
Cauliflower liking	Rheumatoid arthritis	Debiased inverse-variance weighted method	4	0.0478963	0.218335	0.826361	-0.38004	0.475833	1.04906	0.683834	1.60935
Cauliflower liking	Rheumatoid arthritis	Constrained maximum likelihood	4	0.0654478	0.199722	0.743143	-0.326008	0.456904	1.06764	0.721799	1.57918
Cauliflower liking	Rheumatoid arthritis	Bayesian Weighted Mendelian Randomization	4	0.0104309	0.244272	0.965939	-0.468342	0.489204	1.01049	0.626039	1.63102
Cereal bar liking	Rheumatoid arthritis	Robust adjusted profile score (RAPS)	1	-0.456581	0.300461	0.128611	-1.04549	0.132323	0.633445	0.351521	1.14148
Cereal bar liking	Rheumatoid arthritis	Debiased inverse-variance weighted method	1	-0.470389	0.289646	0.104373	-1.0381	0.0973166	0.624759	0.354129	1.10221
Cereal bar liking	Rheumatoid arthritis	Constrained maximum likelihood	1	-0.492477	0.300501	0.101244	-1.08146	0.0965054	0.611111	0.3391	1.10132
F-cheese liking (derived food-liking factor)	Rheumatoid arthritis	Inverse variance weighted	16	0.079378	0.0585235	0.17499	-0.0353281	0.194084	1.08261	0.965289	1.2142
F-cheese liking (derived food-liking factor)	Rheumatoid arthritis	MR Egger	16	0.378836	0.307312	0.237972	-0.223495	0.981167	1.46058	0.799719	2.66757
F-cheese liking (derived food-liking factor)	Rheumatoid arthritis	Weighted median	16	0.0559574	0.0660727	0.397047	-0.073545	0.18546	1.05755	0.929094	1.20377
F-cheese liking (derived food-liking factor)	Rheumatoid arthritis	Robust adjusted profile score (RAPS)	16	0.0813416	0.0680121	0.231701	-0.051962	0.214645	1.08474	0.949365	1.23942
F-cheese liking (derived food-liking factor)	Rheumatoid arthritis	Debiased inverse-variance weighted method	16	0.081385	0.0589664	0.167527	-0.0341891	0.196959	1.08479	0.966389	1.21769
F-cheese liking (derived food-liking factor)	Rheumatoid arthritis	Constrained maximum likelihood	16	0.0763547	0.0515227	0.13835	-0.0246297	0.177339	1.07935	0.975671	1.19404
F-cheese liking (derived food-liking factor)	Rheumatoid arthritis	Bayesian Weighted Mendelian Randomization	16	0.0832738	0.0603046	0.167314	-0.0349233	0.201471	1.08684	0.96568	1.2232
Cheesecake liking	Rheumatoid arthritis	Inverse variance weighted	6	0.0482071	0.182519	0.791687	-0.30953	0.405944	1.04939	0.733792	1.50072
Cheesecake liking	Rheumatoid arthritis	MR Egger	6	0.178672	0.885171	0.849884	-1.55626	1.91361	1.19563	0.210923	6.77749
Cheesecake liking	Rheumatoid arthritis	Weighted median	6	0.199207	0.136738	0.145158	-0.0687999	0.467213	1.22043	0.933513	1.59554
Cheesecake liking	Rheumatoid arthritis	Robust adjusted profile score (RAPS)	6	0.0895571	0.167162	0.592132	-0.238081	0.417195	1.09369	0.788139	1.5177
Cheesecake liking	Rheumatoid arthritis	Debiased inverse-variance weighted method	6	0.0494432	0.169409	0.770396	-0.282599	0.381485	1.05069	0.753822	1.46446
Cheesecake liking	Rheumatoid arthritis	Constrained maximum likelihood	6	0.120899	0.150232	0.420967	-0.173557	0.415354	1.12851	0.84067	1.51491
Cheesecake liking	Rheumatoid arthritis	Bayesian Weighted Mendelian Randomization	6	0.023893	0.192045	0.900988	-0.352515	0.400301	1.02418	0.702918	1.49227
Cherry liking	Rheumatoid arthritis	Inverse variance weighted	6	0.042566	0.123958	0.731305	-0.200391	0.285523	1.04348	0.81841	1.33046
Cherry liking	Rheumatoid arthritis	MR Egger	6	0.306285	0.467052	0.547767	-0.609136	1.22171	1.35837	0.54382	3.39297
Cherry liking	Rheumatoid arthritis	Weighted median	6	0.0333279	0.143281	0.816069	-0.247504	0.31416	1.03389	0.780747	1.36911
Cherry liking	Rheumatoid arthritis	Robust adjusted profile score (RAPS)	6	0.0513816	0.125244	0.68162	-0.194096	0.296859	1.05272	0.823579	1.34563
Cherry liking	Rheumatoid arthritis	Debiased inverse-variance weighted method	6	0.0433626	0.115523	0.707393	-0.183062	0.269787	1.04432	0.832717	1.30969
Cherry liking	Rheumatoid arthritis	Constrained maximum likelihood	6	0.0458107	0.108698	0.673427	-0.167237	0.258859	1.04688	0.845999	1.29545
Cherry liking	Rheumatoid arthritis	Bayesian Weighted Mendelian Randomization	6	0.0442474	0.13162	0.736738	-0.213727	0.302222	1.04524	0.807569	1.35286
Chicken liking	Rheumatoid arthritis	Robust adjusted profile score (RAPS)	1	0.57867	0.249377	0.020316	0.0898904	1.06745	1.78366	1.09405	2.90795
Chicken liking	Rheumatoid arthritis	Debiased inverse-variance weighted method	1	0.58855	0.241766	0.0149175	0.114688	1.06241	1.80137	1.12152	2.89334
Chicken liking	Rheumatoid arthritis	Constrained maximum likelihood	1	0.59281	0.236143	0.0120601	0.129969	1.05565	1.80907	1.13879	2.87385
Chilli pepper liking	Rheumatoid arthritis	Inverse variance weighted	11	0.143802	0.0883309	0.103527	-0.0293267	0.316931	1.15466	0.971099	1.37291
Chilli pepper liking	Rheumatoid arthritis	MR Egger	11	0.0860354	0.638026	0.895701	-1.1645	1.33657	1.08984	0.31208	3.80596
Chilli pepper liking	Rheumatoid arthritis	Weighted median	11	0.0673361	0.092596	0.467102	-0.114152	0.248824	1.06965	0.892122	1.28252
Chilli pepper liking	Rheumatoid arthritis	Robust adjusted profile score (RAPS)	11	0.129484	0.0936304	0.166688	-0.0540319	0.312999	1.13824	0.947402	1.36752
Chilli pepper liking	Rheumatoid arthritis	Debiased inverse-variance weighted method	11	0.147051	0.0868643	0.0904781	-0.0232031	0.317305	1.15841	0.977064	1.37342
Chilli pepper liking	Rheumatoid arthritis	Constrained maximum likelihood	11	0.126243	0.077181	0.101907	-0.0250314	0.277518	1.13456	0.975279	1.31985
Chilli pepper liking	Rheumatoid arthritis	Bayesian Weighted Mendelian Randomization	11	0.150946	0.0916556	0.0995811	-0.0286984	0.330591	1.16293	0.971709	1.39179
Chips liking	Rheumatoid arthritis	Inverse variance weighted	3	-0.410629	0.202555	0.0426375	-0.807638	-0.0136206	0.663233	0.44591	0.986472
Chips liking	Rheumatoid arthritis	MR Egger	3	-1.41673	1.80514	0.576378	-4.9548	2.12134	0.242506	0.00704949	8.34232
Chips liking	Rheumatoid arthritis	Weighted median	3	-0.394913	0.209622	0.059574	-0.805772	0.0159452	0.673739	0.446743	1.01607
Chips liking	Rheumatoid arthritis	Robust adjusted profile score (RAPS)	3	-0.418149	0.191961	0.0293835	-0.794392	-0.0419057	0.658264	0.451856	0.95896
Chips liking	Rheumatoid arthritis	Debiased inverse-variance weighted method	3	-0.419546	0.173391	0.0155352	-0.759392	-0.0797	0.657345	0.467951	0.923393
Chips liking	Rheumatoid arthritis	Constrained maximum likelihood	3	-0.41768	0.170612	0.0143603	-0.75208	-0.0832795	0.658573	0.471385	0.920094
Chips liking	Rheumatoid arthritis	Bayesian Weighted Mendelian Randomization	3	-0.420055	0.210093	0.0455676	-0.831838	-0.00827286	0.65701	0.435249	0.991761
F-chocolate/coffee liking (derived food-liking factor)	Rheumatoid arthritis	Inverse variance weighted	12	-0.0213104	0.0460231	0.643338	-0.111516	0.0688949	0.978915	0.894477	1.07132
F-chocolate/coffee liking (derived food-liking factor)	Rheumatoid arthritis	MR Egger	12	-0.211871	0.131165	0.137319	-0.468954	0.0452122	0.809069	0.625656	1.04625
F-chocolate/coffee liking (derived food-liking factor)	Rheumatoid arthritis	Weighted median	12	-0.0613359	0.0420496	0.14466	-0.143753	0.0210814	0.940507	0.866101	1.02131
F-chocolate/coffee liking (derived food-liking factor)	Rheumatoid arthritis	Robust adjusted profile score (RAPS)	12	-0.0452458	0.04077	0.267093	-0.125155	0.0346634	0.955763	0.88236	1.03527
F-chocolate/coffee liking (derived food-liking factor)	Rheumatoid arthritis	Debiased inverse-variance weighted method	12	-0.0216723	0.0447557	0.628218	-0.109393	0.0660488	0.978561	0.896378	1.06828
F-chocolate/coffee liking (derived food-liking factor)	Rheumatoid arthritis	Constrained maximum likelihood	12	-0.0377146	0.0419211	0.368303	-0.11988	0.0444507	0.962988	0.887027	1.04545
F-chocolate/coffee liking (derived food-liking factor)	Rheumatoid arthritis	Bayesian Weighted Mendelian Randomization	12	-0.0312949	0.0459407	0.495743	-0.121339	0.0587487	0.96919	0.885734	1.06051
Cod liking	Rheumatoid arthritis	Robust adjusted profile score (RAPS)	1	0.152177	0.349014	0.662822	-0.53189	0.836245	1.16437	0.587493	2.30768
Cod liking	Rheumatoid arthritis	Debiased inverse-variance weighted method	1	0.156868	0.334872	0.639468	-0.499481	0.813217	1.16984	0.606846	2.25515
Cod liking	Rheumatoid arthritis	Constrained maximum likelihood	1	0.156165	0.300635	0.603445	-0.433079	0.74541	1.16902	0.648509	2.1073
F-coffee/alcohol liking (derived food-liking factor)	Rheumatoid arthritis	Inverse variance weighted	13	0.0180707	0.0603249	0.764516	-0.100166	0.136307	1.01823	0.904687	1.14603
F-coffee/alcohol liking (derived food-liking factor)	Rheumatoid arthritis	MR Egger	13	0.0642114	0.382786	0.869826	-0.686048	0.814471	1.06632	0.503562	2.25798
F-coffee/alcohol liking (derived food-liking factor)	Rheumatoid arthritis	Weighted median	13	0.0159186	0.0622817	0.798267	-0.106154	0.137991	1.01605	0.899287	1.14796
F-coffee/alcohol liking (derived food-liking factor)	Rheumatoid arthritis	Robust adjusted profile score (RAPS)	13	0.0144508	0.0623348	0.816674	-0.107725	0.136627	1.01456	0.897874	1.1464
F-coffee/alcohol liking (derived food-liking factor)	Rheumatoid arthritis	Debiased inverse-variance weighted method	13	0.0185674	0.0603305	0.758264	-0.0996803	0.136815	1.01874	0.905127	1.14662
F-coffee/alcohol liking (derived food-liking factor)	Rheumatoid arthritis	Constrained maximum likelihood	13	0.0131879	0.0493721	0.789383	-0.0835814	0.109957	1.01328	0.919816	1.11623
F-coffee/alcohol liking (derived food-liking factor)	Rheumatoid arthritis	Bayesian Weighted Mendelian Randomization	13	0.0163208	0.061322	0.790124	-0.10387	0.136512	1.01645	0.901342	1.14627
Coffee difference liking	Rheumatoid arthritis	Inverse variance weighted	5	-0.10791	0.0538457	0.0450632	-0.213448	-0.00237267	0.897708	0.807794	0.99763
Coffee difference liking	Rheumatoid arthritis	MR Egger	5	-0.422039	0.185273	0.10714	-0.785175	-0.0589031	0.655709	0.45604	0.942798
Coffee difference liking	Rheumatoid arthritis	Weighted median	5	-0.115835	0.060619	0.0560221	-0.234648	0.00297858	0.890622	0.790849	1.00298
Coffee difference liking	Rheumatoid arthritis	Robust adjusted profile score (RAPS)	5	-0.110816	0.0557498	0.0468403	-0.220086	-0.00154657	0.895103	0.80245	0.998455
Coffee difference liking	Rheumatoid arthritis	Debiased inverse-variance weighted method	5	-0.110185	0.0492298	0.0252094	-0.206675	-0.0136947	0.895668	0.813284	0.986399
Coffee difference liking	Rheumatoid arthritis	Constrained maximum likelihood	5	-0.108596	0.0455019	0.017004	-0.19778	-0.0194121	0.897093	0.820551	0.980775
Coffee difference liking	Rheumatoid arthritis	Bayesian Weighted Mendelian Randomization	5	-0.110842	0.0566096	0.0502292	-0.221797	0.000112821	0.89508	0.801078	1.00011
Coffee max liking	Rheumatoid arthritis	Inverse variance weighted	6	0.151748	0.131676	0.249145	-0.106338	0.409834	1.16387	0.899121	1.50657
Coffee max liking	Rheumatoid arthritis	MR Egger	6	-0.097786	0.386132	0.812562	-0.854606	0.659034	0.906843	0.425451	1.93292
Coffee max liking	Rheumatoid arthritis	Weighted median	6	0.00598084	0.130349	0.963403	-0.249504	0.261465	1.006	0.779188	1.29883
Coffee max liking	Rheumatoid arthritis	Robust adjusted profile score (RAPS)	6	0.136596	0.131115	0.297503	-0.120389	0.393581	1.14636	0.886575	1.48228
Coffee max liking	Rheumatoid arthritis	Debiased inverse-variance weighted method	6	0.154064	0.124573	0.216187	-0.0900998	0.398227	1.16657	0.91384	1.48918
Coffee max liking	Rheumatoid arthritis	Constrained maximum likelihood	6	0.130994	0.101664	0.197575	-0.0682685	0.330256	1.13996	0.93401	1.39132
Coffee max liking	Rheumatoid arthritis	Bayesian Weighted Mendelian Randomization	6	0.14369	0.136342	0.29193	-0.12354	0.41092	1.15453	0.883787	1.5082
Coffee with sugar liking	Rheumatoid arthritis	Inverse variance weighted	4	-0.203826	0.102289	0.0463	-0.404313	-0.00333951	0.815604	0.667435	0.996666
Coffee with sugar liking	Rheumatoid arthritis	MR Egger	4	-1.0942	1.026	0.397901	-3.10516	0.916757	0.334806	0.0448172	2.50116
Coffee with sugar liking	Rheumatoid arthritis	Weighted median	4	-0.197996	0.122304	0.105473	-0.437711	0.0417203	0.820373	0.645512	1.0426
Coffee with sugar liking	Rheumatoid arthritis	Robust adjusted profile score (RAPS)	4	-0.206876	0.10997	0.059943	-0.422417	0.00866421	0.81312	0.655461	1.0087
Coffee with sugar liking	Rheumatoid arthritis	Debiased inverse-variance weighted method	4	-0.209396	0.106576	0.0494432	-0.418286	-0.000506265	0.811074	0.658174	0.999494
Coffee with sugar liking	Rheumatoid arthritis	Constrained maximum likelihood	4	-0.199284	0.0999322	0.0461308	-0.395151	-0.00341714	0.819317	0.673578	0.996589
Coffee with sugar liking	Rheumatoid arthritis	Bayesian Weighted Mendelian Randomization	4	-0.208583	0.106568	0.0503146	-0.417455	0.000289942	0.811734	0.658721	1.00029
Coffee without sugar liking	Rheumatoid arthritis	Inverse variance weighted	6	0.143286	0.105983	0.176382	-0.0644397	0.351012	1.15406	0.937593	1.4205
Coffee without sugar liking	Rheumatoid arthritis	MR Egger	6	-0.160002	0.338896	0.66144	-0.824237	0.504233	0.852142	0.438569	1.65572
Coffee without sugar liking	Rheumatoid arthritis	Weighted median	6	0.120705	0.106236	0.255876	-0.0875183	0.328929	1.12829	0.916202	1.38948
Coffee without sugar liking	Rheumatoid arthritis	Robust adjusted profile score (RAPS)	6	0.0860842	0.122027	0.480529	-0.153089	0.325257	1.0899	0.858054	1.38439
Coffee without sugar liking	Rheumatoid arthritis	Debiased inverse-variance weighted method	6	0.14578	0.101484	0.150866	-0.0531288	0.344688	1.15694	0.948258	1.41155
Coffee without sugar liking	Rheumatoid arthritis	Constrained maximum likelihood	6	0.138246	0.0787903	0.0793257	-0.0161826	0.292675	1.14826	0.983948	1.34001
Coffee without sugar liking	Rheumatoid arthritis	Bayesian Weighted Mendelian Randomization	6	0.107134	0.107596	0.319396	-0.103755	0.318023	1.11308	0.901446	1.37441
F-cooking flavour liking (derived food-liking factor)	Rheumatoid arthritis	Inverse variance weighted	13	0.0182715	0.0606373	0.763167	-0.100578	0.137121	1.01844	0.904315	1.14697
F-cooking flavour liking (derived food-liking factor)	Rheumatoid arthritis	MR Egger	13	-0.414266	0.327932	0.232611	-1.05701	0.228479	0.660825	0.347492	1.25669
F-cooking flavour liking (derived food-liking factor)	Rheumatoid arthritis	Weighted median	13	0.00223149	0.071694	0.97517	-0.138289	0.142752	1.00223	0.870847	1.15344
F-cooking flavour liking (derived food-liking factor)	Rheumatoid arthritis	Robust adjusted profile score (RAPS)	13	0.0215989	0.0596717	0.71738	-0.0953576	0.138555	1.02183	0.909048	1.14861
F-cooking flavour liking (derived food-liking factor)	Rheumatoid arthritis	Debiased inverse-variance weighted method	13	0.0187415	0.0602656	0.755815	-0.099379	0.136862	1.01892	0.905399	1.14667
F-cooking flavour liking (derived food-liking factor)	Rheumatoid arthritis	Constrained maximum likelihood	13	0.0248568	0.0596328	0.676801	-0.0920234	0.141737	1.02517	0.912084	1.15227
F-cooking flavour liking (derived food-liking factor)	Rheumatoid arthritis	Bayesian Weighted Mendelian Randomization	13	0.0149412	0.0637227	0.814619	-0.109955	0.139838	1.01505	0.895874	1.15009
F-cooking vegetables liking (derived food-liking factor)	Rheumatoid arthritis	Inverse variance weighted	13	-0.00677067	0.0548698	0.901794	-0.114316	0.100774	0.993252	0.891976	1.10603
F-cooking vegetables liking (derived food-liking factor)	Rheumatoid arthritis	MR Egger	13	-0.181738	0.247218	0.47764	-0.666285	0.302809	0.83382	0.513613	1.35366
F-cooking vegetables liking (derived food-liking factor)	Rheumatoid arthritis	Weighted median	13	0.0155395	0.0701354	0.824653	-0.121926	0.153005	1.01566	0.885214	1.16533
F-cooking vegetables liking (derived food-liking factor)	Rheumatoid arthritis	Robust adjusted profile score (RAPS)	13	-0.00920095	0.0646677	0.886858	-0.13595	0.117548	0.990841	0.872887	1.12474
F-cooking vegetables liking (derived food-liking factor)	Rheumatoid arthritis	Debiased inverse-variance weighted method	13	-0.00693814	0.0543034	0.898334	-0.113373	0.0994965	0.993086	0.892818	1.10461
F-cooking vegetables liking (derived food-liking factor)	Rheumatoid arthritis	Constrained maximum likelihood	13	0.000379324	0.051744	0.994151	-0.101039	0.101797	1.00038	0.903898	1.10716
F-cooking vegetables liking (derived food-liking factor)	Rheumatoid arthritis	Bayesian Weighted Mendelian Randomization	13	-0.00807164	0.0553611	0.884079	-0.116579	0.100436	0.991961	0.889959	1.10565
Coriander liking	Rheumatoid arthritis	Inverse variance weighted	2	0.35725	0.114707	0.00184282	0.132424	0.582075	1.42939	1.14159	1.78975
Coriander liking	Rheumatoid arthritis	Robust adjusted profile score (RAPS)	2	0.357499	0.123247	0.00372351	0.115936	0.599062	1.42975	1.12292	1.82041
Coriander liking	Rheumatoid arthritis	Debiased inverse-variance weighted method	2	0.361701	0.119514	0.00247447	0.127455	0.595948	1.43577	1.13593	1.81475
Coriander liking	Rheumatoid arthritis	Constrained maximum likelihood	2	0.3477	0.115501	0.00260928	0.121319	0.574081	1.41581	1.12898	1.7755
Coriander liking	Rheumatoid arthritis	Bayesian Weighted Mendelian Randomization	2	0.359495	0.119355	0.00259554	0.125559	0.593432	1.43261	1.13378	1.81019
Corn flake liking	Rheumatoid arthritis	Inverse variance weighted	6	0.196218	0.124876	0.116112	-0.0485386	0.440974	1.21679	0.952621	1.55422
Corn flake liking	Rheumatoid arthritis	MR Egger	6	0.920513	0.754318	0.289363	-0.55795	2.39898	2.51058	0.572381	11.0119
Corn flake liking	Rheumatoid arthritis	Weighted median	6	0.303079	0.126495	0.0165758	0.0551498	0.551009	1.35402	1.0567	1.735
Corn flake liking	Rheumatoid arthritis	Robust adjusted profile score (RAPS)	6	0.227485	0.114903	0.0477269	0.00227415	0.452696	1.25544	1.00228	1.57255
Corn flake liking	Rheumatoid arthritis	Debiased inverse-variance weighted method	6	0.201596	0.116803	0.0843574	-0.0273384	0.430531	1.22335	0.973032	1.53807
Corn flake liking	Rheumatoid arthritis	Constrained maximum likelihood	6	0.207863	0.110494	0.0599415	-0.00870427	0.424431	1.23104	0.991334	1.52872
Corn flake liking	Rheumatoid arthritis	Bayesian Weighted Mendelian Randomization	6	0.2061	0.129032	0.110203	-0.0468022	0.459003	1.22888	0.954276	1.5825
Cream liking	Rheumatoid arthritis	Inverse variance weighted	5	-0.0977881	0.133678	0.464461	-0.359796	0.16422	0.906841	0.697818	1.17847
Cream liking	Rheumatoid arthritis	MR Egger	5	0.778859	0.770891	0.38675	-0.732087	2.2898	2.17898	0.480904	9.87301
Cream liking	Rheumatoid arthritis	Weighted median	5	-0.0878384	0.164789	0.594008	-0.410824	0.235147	0.915909	0.663104	1.2651
Cream liking	Rheumatoid arthritis	Robust adjusted profile score (RAPS)	5	-0.0991661	0.14225	0.485724	-0.377976	0.179644	0.905592	0.685247	1.19679
Cream liking	Rheumatoid arthritis	Debiased inverse-variance weighted method	5	-0.100568	0.137749	0.465341	-0.370556	0.16942	0.904324	0.69035	1.18462
Cream liking	Rheumatoid arthritis	Constrained maximum likelihood	5	-0.0995374	0.131122	0.447781	-0.356537	0.157462	0.905256	0.700097	1.17054
Cream liking	Rheumatoid arthritis	Bayesian Weighted Mendelian Randomization	5	-0.100739	0.137416	0.463503	-0.370075	0.168597	0.904169	0.690682	1.18364
Crisps liking	Rheumatoid arthritis	Inverse variance weighted	10	0.0367687	0.13557	0.786225	-0.228948	0.302485	1.03745	0.79537	1.35322
Crisps liking	Rheumatoid arthritis	MR Egger	10	0.886847	0.599504	0.177323	-0.288181	2.06188	2.42746	0.749626	7.8607
Crisps liking	Rheumatoid arthritis	Weighted median	10	0.104262	0.123191	0.397362	-0.137193	0.345717	1.10989	0.871802	1.413
Crisps liking	Rheumatoid arthritis	Robust adjusted profile score (RAPS)	10	0.0736445	0.137139	0.591264	-0.195148	0.342437	1.07642	0.822713	1.40838
Crisps liking	Rheumatoid arthritis	Debiased inverse-variance weighted method	10	0.0375298	0.131351	0.775092	-0.219918	0.294978	1.03824	0.802584	1.3431
Crisps liking	Rheumatoid arthritis	Constrained maximum likelihood	10	0.0590495	0.100015	0.55492	-0.136981	0.255079	1.06083	0.871987	1.29056
Crisps liking	Rheumatoid arthritis	Bayesian Weighted Mendelian Randomization	10	0.0468344	0.138486	0.735221	-0.224598	0.318267	1.04795	0.798837	1.37474
Croissant liking	Rheumatoid arthritis	Inverse variance weighted	2	0.192186	0.432016	0.656421	-0.654564	1.03894	1.2119	0.519668	2.82621
Croissant liking	Rheumatoid arthritis	Robust adjusted profile score (RAPS)	2	0.19441	0.357971	0.587068	-0.507213	0.896033	1.21459	0.602172	2.44987
Croissant liking	Rheumatoid arthritis	Debiased inverse-variance weighted method	2	0.198387	0.315377	0.529318	-0.419751	0.816526	1.21943	0.65721	2.26262
Croissant liking	Rheumatoid arthritis	Constrained maximum likelihood	2	0.183094	0.247231	0.458949	-0.301479	0.667667	1.20093	0.739723	1.94968
Croissant liking	Rheumatoid arthritis	Bayesian Weighted Mendelian Randomization	2	0.194708	0.452048	0.666668	-0.691307	1.08072	1.21496	0.500921	2.94681
Cucumber liking	Rheumatoid arthritis	Inverse variance weighted	3	-0.100263	0.259258	0.698957	-0.608408	0.407883	0.9046	0.544217	1.50363
Cucumber liking	Rheumatoid arthritis	MR Egger	3	0.0857325	0.943829	0.942331	-1.76417	1.93564	1.08951	0.171329	6.92845
Cucumber liking	Rheumatoid arthritis	Weighted median	3	0.0185497	0.247331	0.940215	-0.46622	0.503319	1.01872	0.62737	1.6542
Cucumber liking	Rheumatoid arthritis	Robust adjusted profile score (RAPS)	3	-0.0775534	0.208403	0.709794	-0.486022	0.330916	0.925378	0.615068	1.39224
Cucumber liking	Rheumatoid arthritis	Debiased inverse-variance weighted method	3	-0.103566	0.21874	0.635881	-0.532296	0.325164	0.901617	0.587255	1.38426
Cucumber liking	Rheumatoid arthritis	Constrained maximum likelihood	3	-0.0830286	0.180026	0.644653	-0.43588	0.269823	0.920325	0.646695	1.30973
Cucumber liking	Rheumatoid arthritis	Bayesian Weighted Mendelian Randomization	3	-0.0635283	0.247805	0.797669	-0.549225	0.422169	0.938448	0.577397	1.52527
Curry liking	Rheumatoid arthritis	Inverse variance weighted	6	0.0348773	0.17001	0.837456	-0.298343	0.368097	1.03549	0.742047	1.44498
Curry liking	Rheumatoid arthritis	MR Egger	6	0.192906	0.673052	0.78864	-1.12628	1.51209	1.21277	0.324239	4.53619
Curry liking	Rheumatoid arthritis	Weighted median	6	0.0640135	0.154466	0.678568	-0.23874	0.366767	1.06611	0.78762	1.44306
Curry liking	Rheumatoid arthritis	Robust adjusted profile score (RAPS)	6	0.0331269	0.168063	0.843741	-0.296277	0.36253	1.03368	0.743582	1.43696
Curry liking	Rheumatoid arthritis	Debiased inverse-variance weighted method	6	0.0358647	0.161922	0.824708	-0.281502	0.353232	1.03652	0.754649	1.42366
Curry liking	Rheumatoid arthritis	Constrained maximum likelihood	6	0.0512309	0.125385	0.682841	-0.194523	0.296985	1.05257	0.823227	1.3458
Curry liking	Rheumatoid arthritis	Bayesian Weighted Mendelian Randomization	6	0.0645927	0.170581	0.704938	-0.269746	0.398931	1.06672	0.763574	1.49023
F-dairy liking (derived food-liking factor)	Rheumatoid arthritis	Robust adjusted profile score (RAPS)	1	-1.59366	0.531159	0.0026967	-2.63473	-0.552591	0.20318	0.071738	0.575457
F-dairy liking (derived food-liking factor)	Rheumatoid arthritis	Debiased inverse-variance weighted method	1	-1.6417	0.519039	0.00156179	-2.65901	-0.624379	0.193651	0.0700174	0.535594
F-dairy liking (derived food-liking factor)	Rheumatoid arthritis	Constrained maximum likelihood	1	-1.59121	0.477376	0.000858413	-2.52686	-0.655551	0.20368	0.0799093	0.519156
Dark chocolate liking	Rheumatoid arthritis	Inverse variance weighted	16	0.0483432	0.0549235	0.378756	-0.0593069	0.155993	1.04953	0.942418	1.16882
Dark chocolate liking	Rheumatoid arthritis	MR Egger	16	-0.231853	0.11198	0.0573771	-0.451334	-0.0123709	0.793063	0.636778	0.987705
Dark chocolate liking	Rheumatoid arthritis	Weighted median	16	-0.0335298	0.0575865	0.560398	-0.146399	0.0793398	0.967026	0.863813	1.08257
Dark chocolate liking	Rheumatoid arthritis	Robust adjusted profile score (RAPS)	16	0.031209	0.0561523	0.578353	-0.0788494	0.141267	1.0317	0.924179	1.15173
Dark chocolate liking	Rheumatoid arthritis	Debiased inverse-variance weighted method	16	0.0489724	0.0544947	0.368832	-0.0578373	0.155782	1.05019	0.943803	1.16857
Dark chocolate liking	Rheumatoid arthritis	Constrained maximum likelihood	16	0.038983	0.0464697	0.40153	-0.0520976	0.130064	1.03975	0.949236	1.1389
Dark chocolate liking	Rheumatoid arthritis	Bayesian Weighted Mendelian Randomization	16	0.0415727	0.0566376	0.462941	-0.069437	0.152582	1.04245	0.932919	1.16484
F-deep fried food liking (derived food-liking factor)	Rheumatoid arthritis	Inverse variance weighted	7	-0.0968672	0.0892504	0.27777	-0.271798	0.0780636	0.907677	0.762008	1.08119
F-deep fried food liking (derived food-liking factor)	Rheumatoid arthritis	MR Egger	7	-0.254641	0.491513	0.626506	-1.21801	0.708724	0.775195	0.295819	2.0314
F-deep fried food liking (derived food-liking factor)	Rheumatoid arthritis	Weighted median	7	-0.126681	0.0770839	0.100297	-0.277765	0.0244037	0.881015	0.757475	1.0247
F-deep fried food liking (derived food-liking factor)	Rheumatoid arthritis	Robust adjusted profile score (RAPS)	7	-0.0828651	0.0845384	0.326984	-0.24856	0.0828301	0.920475	0.779923	1.08636
F-deep fried food liking (derived food-liking factor)	Rheumatoid arthritis	Debiased inverse-variance weighted method	7	-0.0991703	0.0848218	0.242339	-0.265421	0.0670805	0.905588	0.766883	1.06938
F-deep fried food liking (derived food-liking factor)	Rheumatoid arthritis	Constrained maximum likelihood	7	-0.0902626	0.0712029	0.204911	-0.22982	0.049295	0.913691	0.794676	1.05053
F-deep fried food liking (derived food-liking factor)	Rheumatoid arthritis	Bayesian Weighted Mendelian Randomization	7	-0.0982323	0.0916354	0.283724	-0.277838	0.0813731	0.906438	0.75742	1.08478
F-dessert liking (derived food-liking factor)	Rheumatoid arthritis	Inverse variance weighted	12	-0.0505049	0.0679051	0.457024	-0.183599	0.0825892	0.950749	0.83227	1.0861
F-dessert liking (derived food-liking factor)	Rheumatoid arthritis	MR Egger	12	0.913532	0.510125	0.103592	-0.0863129	1.91338	2.49311	0.917307	6.77594
F-dessert liking (derived food-liking factor)	Rheumatoid arthritis	Weighted median	12	-0.0650698	0.0746049	0.383103	-0.211295	0.0811557	0.937002	0.809535	1.08454
F-dessert liking (derived food-liking factor)	Rheumatoid arthritis	Robust adjusted profile score (RAPS)	12	-0.0283514	0.0757654	0.708256	-0.176852	0.120149	0.972047	0.837904	1.12766
F-dessert liking (derived food-liking factor)	Rheumatoid arthritis	Debiased inverse-variance weighted method	12	-0.0519532	0.0672245	0.439623	-0.183713	0.0798069	0.949373	0.832174	1.08308
F-dessert liking (derived food-liking factor)	Rheumatoid arthritis	Constrained maximum likelihood	12	-0.05152	0.0617267	0.403916	-0.172504	0.0694643	0.949785	0.841555	1.07193
F-dessert liking (derived food-liking factor)	Rheumatoid arthritis	Bayesian Weighted Mendelian Randomization	12	-0.0378762	0.0685283	0.580463	-0.172192	0.0964393	0.962832	0.841818	1.10124
Diet fizzy drinks liking	Rheumatoid arthritis	Inverse variance weighted	2	-0.112604	0.509296	0.825017	-1.11082	0.885617	0.893504	0.329287	2.42448
Diet fizzy drinks liking	Rheumatoid arthritis	Robust adjusted profile score (RAPS)	2	-0.0287602	0.415232	0.94478	-0.842615	0.785095	0.971649	0.430583	2.19261
Diet fizzy drinks liking	Rheumatoid arthritis	Debiased inverse-variance weighted method	2	-0.116083	0.371944	0.754967	-0.845094	0.612928	0.890402	0.429517	1.84583
Diet fizzy drinks liking	Rheumatoid arthritis	Constrained maximum likelihood	2	-0.153144	0.238607	0.520986	-0.620814	0.314525	0.858006	0.537507	1.36961
Diet fizzy drinks liking	Rheumatoid arthritis	Bayesian Weighted Mendelian Randomization	2	-0.0228351	0.524453	0.96527	-1.05076	1.00509	0.977424	0.349671	2.73216
Dried fruit liking	Rheumatoid arthritis	Inverse variance weighted	5	0.172274	0.149442	0.248999	-0.120632	0.465181	1.188	0.88636	1.5923
Dried fruit liking	Rheumatoid arthritis	MR Egger	5	-0.940104	0.878553	0.363036	-2.66207	0.781861	0.390587	0.0698037	2.18554
Dried fruit liking	Rheumatoid arthritis	Weighted median	5	0.047277	0.188647	0.802115	-0.322472	0.417026	1.04841	0.724356	1.51744
Dried fruit liking	Rheumatoid arthritis	Robust adjusted profile score (RAPS)	5	0.175966	0.158989	0.268391	-0.135653	0.487584	1.1924	0.873145	1.62838
Dried fruit liking	Rheumatoid arthritis	Debiased inverse-variance weighted method	5	0.177315	0.154523	0.251178	-0.125551	0.480181	1.19401	0.882011	1.61637
Dried fruit liking	Rheumatoid arthritis	Constrained maximum likelihood	5	0.177607	0.149861	0.23596	-0.116121	0.471335	1.19436	0.890368	1.60213
Dried fruit liking	Rheumatoid arthritis	Bayesian Weighted Mendelian Randomization	5	0.17784	0.155065	0.251432	-0.126087	0.481768	1.19463	0.881538	1.61893
Eggs liking	Rheumatoid arthritis	Inverse variance weighted	4	0.148511	0.393724	0.706028	-0.623188	0.92021	1.16011	0.536232	2.50982
Eggs liking	Rheumatoid arthritis	MR Egger	4	-1.66501	3.37566	0.670682	-8.28131	4.95129	0.189188	0.000253204	141.357
Eggs liking	Rheumatoid arthritis	Weighted median	4	0.126656	0.277863	0.648518	-0.417955	0.671267	1.13503	0.658392	1.95672
Eggs liking	Rheumatoid arthritis	Robust adjusted profile score (RAPS)	4	0.187282	0.348877	0.591396	-0.496517	0.871081	1.20597	0.608647	2.38949
Eggs liking	Rheumatoid arthritis	Debiased inverse-variance weighted method	4	0.152589	0.355336	0.667616	-0.543869	0.849048	1.16485	0.580498	2.33742
Eggs liking	Rheumatoid arthritis	Constrained maximum likelihood	4	0.0552816	0.292072	0.849878	-0.517179	0.627743	1.05684	0.5962	1.87338
Eggs liking	Rheumatoid arthritis	Bayesian Weighted Mendelian Randomization	4	0.178432	0.387984	0.645592	-0.582017	0.93888	1.19534	0.55877	2.55712
Extra virgin olive oil liking	Rheumatoid arthritis	Robust adjusted profile score (RAPS)	1	0.82964	0.374292	0.0266534	0.096027	1.56325	2.29249	1.10079	4.77432
Extra virgin olive oil liking	Rheumatoid arthritis	Debiased inverse-variance weighted method	1	0.853608	0.362689	0.0185948	0.142738	1.56448	2.3481	1.15343	4.78018
Extra virgin olive oil liking	Rheumatoid arthritis	Constrained maximum likelihood	1	0.865591	0.365926	0.0180066	0.148377	1.58281	2.37641	1.15995	4.86859
F-fatty/salty food liking (derived food-liking factor)	Rheumatoid arthritis	Inverse variance weighted	16	0.172266	0.195466	0.37815	-0.210847	0.555379	1.18799	0.809898	1.7426
F-fatty/salty food liking (derived food-liking factor)	Rheumatoid arthritis	MR Egger	16	0.689731	1.66955	0.685774	-2.58259	3.96205	1.99318	0.0755782	52.565
F-fatty/salty food liking (derived food-liking factor)	Rheumatoid arthritis	Weighted median	16	0.16822	0.219706	0.443879	-0.262404	0.598845	1.1832	0.7692	1.82001
F-fatty/salty food liking (derived food-liking factor)	Rheumatoid arthritis	Robust adjusted profile score (RAPS)	16	0.121623	0.199126	0.541343	-0.268664	0.51191	1.12933	0.7644	1.66847
F-fatty/salty food liking (derived food-liking factor)	Rheumatoid arthritis	Debiased inverse-variance weighted method	16	0.176894	0.197573	0.370609	-0.210349	0.564136	1.1935	0.810301	1.75793
F-fatty/salty food liking (derived food-liking factor)	Rheumatoid arthritis	Constrained maximum likelihood	16	0.116495	0.181192	0.520264	-0.238641	0.471632	1.12355	0.787697	1.60261
F-fatty/salty food liking (derived food-liking factor)	Rheumatoid arthritis	Bayesian Weighted Mendelian Randomization	16	0.192262	0.207619	0.354428	-0.21467	0.599194	1.21199	0.806807	1.82065
F-fatty/dairy food liking (derived food-liking factor)	Rheumatoid arthritis	Inverse variance weighted	5	-0.242509	0.149647	0.105116	-0.535816	0.0507991	0.784657	0.585191	1.05211
F-fatty/dairy food liking (derived food-liking factor)	Rheumatoid arthritis	MR Egger	5	-0.314778	0.891524	0.747382	-2.06216	1.43261	0.729951	0.127178	4.18961
F-fatty/dairy food liking (derived food-liking factor)	Rheumatoid arthritis	Weighted median	5	-0.133688	0.123871	0.280477	-0.376475	0.1091	0.874863	0.686276	1.11527
F-fatty/dairy food liking (derived food-liking factor)	Rheumatoid arthritis	Robust adjusted profile score (RAPS)	5	-0.206389	0.162871	0.205085	-0.525616	0.112837	0.813516	0.591191	1.11945
F-fatty/dairy food liking (derived food-liking factor)	Rheumatoid arthritis	Debiased inverse-variance weighted method	5	-0.249479	0.142646	0.0803025	-0.529066	0.0301079	0.779207	0.589155	1.03057
F-fatty/dairy food liking (derived food-liking factor)	Rheumatoid arthritis	Constrained maximum likelihood	5	-0.23703	0.103004	0.0213819	-0.438917	-0.035142	0.788968	0.644734	0.965468
F-fatty/dairy food liking (derived food-liking factor)	Rheumatoid arthritis	Bayesian Weighted Mendelian Randomization	5	-0.209618	0.153665	0.172528	-0.510802	0.091565	0.810894	0.600014	1.09589
F-fatty food liking (derived food-liking factor)	Rheumatoid arthritis	Inverse variance weighted	6	-0.0261164	0.186227	0.88847	-0.391121	0.338888	0.974222	0.676298	1.40339
F-fatty food liking (derived food-liking factor)	Rheumatoid arthritis	MR Egger	6	0.798019	0.426017	0.134331	-0.0369732	1.63301	2.22114	0.963702	5.11927
F-fatty food liking (derived food-liking factor)	Rheumatoid arthritis	Weighted median	6	0.00701054	0.136513	0.959043	-0.260555	0.274576	1.00704	0.770623	1.31597
F-fatty food liking (derived food-liking factor)	Rheumatoid arthritis	Robust adjusted profile score (RAPS)	6	0.17455	0.215553	0.418067	-0.247934	0.597034	1.19071	0.780412	1.81672
F-fatty food liking (derived food-liking factor)	Rheumatoid arthritis	Debiased inverse-variance weighted method	6	-0.0267601	0.171092	0.875711	-0.3621	0.308579	0.973595	0.696213	1.36149
F-fatty food liking (derived food-liking factor)	Rheumatoid arthritis	Constrained maximum likelihood	6	-0.0213995	0.129702	0.868952	-0.275616	0.232817	0.978828	0.759105	1.26215
F-fatty food liking (derived food-liking factor)	Rheumatoid arthritis	Bayesian Weighted Mendelian Randomization	6	0.140007	0.187837	0.45605	-0.228153	0.508168	1.15028	0.796002	1.66224
F-fish liking (derived food-liking factor)	Rheumatoid arthritis	Inverse variance weighted	27	0.0246527	0.0382891	0.519668	-0.0503939	0.0996993	1.02496	0.950855	1.10484
F-fish liking (derived food-liking factor)	Rheumatoid arthritis	MR Egger	27	0.193438	0.172767	0.273507	-0.145186	0.532061	1.21341	0.864862	1.70244
F-fish liking (derived food-liking factor)	Rheumatoid arthritis	Weighted median	27	0.0226643	0.0503187	0.65241	-0.0759602	0.121289	1.02292	0.926853	1.12895
F-fish liking (derived food-liking factor)	Rheumatoid arthritis	Robust adjusted profile score (RAPS)	27	0.0116819	0.0367427	0.750531	-0.0603337	0.0836975	1.01175	0.94145	1.0873
F-fish liking (derived food-liking factor)	Rheumatoid arthritis	Debiased inverse-variance weighted method	27	0.0251576	0.0385041	0.513514	-0.0503104	0.100626	1.02548	0.950934	1.10586
F-fish liking (derived food-liking factor)	Rheumatoid arthritis	Constrained maximum likelihood	27	0.0134575	0.0402344	0.738019	-0.0654019	0.092317	1.01355	0.936691	1.09671
F-fish liking (derived food-liking factor)	Rheumatoid arthritis	Bayesian Weighted Mendelian Randomization	27	0.0239314	0.0403727	0.55334	-0.0551991	0.103062	1.02422	0.946297	1.10856
Fizzy drinks liking	Rheumatoid arthritis	Robust adjusted profile score (RAPS)	1	-0.475005	0.196384	0.0155735	-0.859918	-0.0900931	0.621882	0.423197	0.913846
Fizzy drinks liking	Rheumatoid arthritis	Debiased inverse-variance weighted method	1	-0.481086	0.190557	0.0115822	-0.854578	-0.107593	0.618112	0.425463	0.897993
Fizzy drinks liking	Rheumatoid arthritis	Constrained maximum likelihood	1	-0.470088	0.17736	0.00803775	-0.817713	-0.122463	0.624947	0.44144	0.884738
Fried chicken liking	Rheumatoid arthritis	Robust adjusted profile score (RAPS)	1	-0.0401875	0.258634	0.876519	-0.547109	0.466734	0.960609	0.57862	1.59478
Fried chicken liking	Rheumatoid arthritis	Debiased inverse-variance weighted method	1	-0.041295	0.248503	0.868019	-0.528361	0.445771	0.959546	0.589571	1.56169
Fried chicken liking	Rheumatoid arthritis	Constrained maximum likelihood	1	-0.0504067	0.24986	0.84012	-0.540132	0.439319	0.950843	0.582671	1.55165
Fried fish liking	Rheumatoid arthritis	Inverse variance weighted	5	-0.232345	0.155788	0.13585	-0.537689	0.0729984	0.792672	0.584096	1.07573
Fried fish liking	Rheumatoid arthritis	MR Egger	5	0.971114	0.887743	0.353962	-0.768863	2.71109	2.64089	0.46354	15.0457
Fried fish liking	Rheumatoid arthritis	Weighted median	5	-0.32061	0.139261	0.0213227	-0.593562	-0.0476582	0.725706	0.552356	0.95346
Fried fish liking	Rheumatoid arthritis	Robust adjusted profile score (RAPS)	5	-0.14739	0.194763	0.449191	-0.529125	0.234346	0.862958	0.58912	1.26408
Fried fish liking	Rheumatoid arthritis	Debiased inverse-variance weighted method	5	-0.237744	0.144612	0.100173	-0.521184	0.0456951	0.788404	0.593817	1.04676
Fried fish liking	Rheumatoid arthritis	Constrained maximum likelihood	5	-0.236225	0.114425	0.0389736	-0.460498	-0.0119535	0.789603	0.63097	0.988118
Fried fish liking	Rheumatoid arthritis	Bayesian Weighted Mendelian Randomization	5	-0.176548	0.161401	0.274023	-0.492895	0.139799	0.838158	0.610855	1.15004
Fruit liking	Rheumatoid arthritis	Inverse variance weighted	9	-0.100203	0.177605	0.572623	-0.448309	0.247902	0.904653	0.638707	1.28133
Fruit liking	Rheumatoid arthritis	MR Egger	9	1.18815	0.733189	0.14915	-0.248895	2.6252	3.28102	0.779662	13.8074
Fruit liking	Rheumatoid arthritis	Weighted median	9	-0.0677665	0.224472	0.762733	-0.507731	0.372198	0.934479	0.60186	1.45092
Fruit liking	Rheumatoid arthritis	Robust adjusted profile score (RAPS)	9	-0.0649073	0.18464	0.725187	-0.426801	0.296987	0.937154	0.652593	1.3458
Fruit liking	Rheumatoid arthritis	Debiased inverse-variance weighted method	9	-0.102447	0.172317	0.552161	-0.440188	0.235295	0.902626	0.643915	1.26528
Fruit liking	Rheumatoid arthritis	Constrained maximum likelihood	9	-0.101142	0.163615	0.536461	-0.421827	0.219543	0.903805	0.655848	1.24551
Fruit liking	Rheumatoid arthritis	Bayesian Weighted Mendelian Randomization	9	-0.0872203	0.192999	0.651325	-0.465498	0.291057	0.916475	0.627822	1.33784
F-fruit liking (derived food-liking factor)	Rheumatoid arthritis	Inverse variance weighted	14	-0.0223965	0.0430203	0.602644	-0.106716	0.0619234	0.977852	0.898781	1.06388
F-fruit liking (derived food-liking factor)	Rheumatoid arthritis	MR Egger	14	0.103912	0.172042	0.557093	-0.233289	0.441114	1.1095	0.791925	1.55444
F-fruit liking (derived food-liking factor)	Rheumatoid arthritis	Weighted median	14	-0.0671674	0.0585568	0.251363	-0.181939	0.047604	0.935039	0.833652	1.04876
F-fruit liking (derived food-liking factor)	Rheumatoid arthritis	Robust adjusted profile score (RAPS)	14	-0.0261874	0.0452908	0.563124	-0.114957	0.0625825	0.974152	0.891404	1.06458
F-fruit liking (derived food-liking factor)	Rheumatoid arthritis	Debiased inverse-variance weighted method	14	-0.0228773	0.0439539	0.602726	-0.109027	0.0632723	0.977382	0.896706	1.06532
F-fruit liking (derived food-liking factor)	Rheumatoid arthritis	Constrained maximum likelihood	14	-0.0164671	0.0461319	0.721124	-0.106886	0.0739515	0.983668	0.898628	1.07675
F-fruit liking (derived food-liking factor)	Rheumatoid arthritis	Bayesian Weighted Mendelian Randomization	14	-0.0224773	0.0438545	0.608271	-0.108432	0.0634775	0.977773	0.89724	1.06554
Fruit juice liking	Rheumatoid arthritis	Inverse variance weighted	2	-0.147881	0.196526	0.451767	-0.533071	0.23731	0.862534	0.5868	1.26783
Fruit juice liking	Rheumatoid arthritis	Robust adjusted profile score (RAPS)	2	-0.152158	0.159003	0.338591	-0.463804	0.159488	0.858852	0.628887	1.17291
Fruit juice liking	Rheumatoid arthritis	Debiased inverse-variance weighted method	2	-0.150481	0.141049	0.28603	-0.426936	0.125975	0.860294	0.652505	1.13425
Fruit juice liking	Rheumatoid arthritis	Constrained maximum likelihood	2	-0.151403	0.083122	0.0685381	-0.314322	0.0115164	0.859501	0.730284	1.01158
Fruit juice liking	Rheumatoid arthritis	Bayesian Weighted Mendelian Randomization	2	-0.152871	0.200382	0.445526	-0.54562	0.239879	0.858241	0.579482	1.2711
Garlic liking	Rheumatoid arthritis	Inverse variance weighted	8	-0.0934081	0.104793	0.372736	-0.298802	0.111986	0.910822	0.741706	1.1185
Garlic liking	Rheumatoid arthritis	MR Egger	8	-0.207316	0.275918	0.480852	-0.748114	0.333482	0.812763	0.473258	1.39582
Garlic liking	Rheumatoid arthritis	Weighted median	8	-0.104775	0.083232	0.208093	-0.267909	0.0583602	0.900528	0.764977	1.0601
Garlic liking	Rheumatoid arthritis	Robust adjusted profile score (RAPS)	8	-0.102652	0.105765	0.33176	-0.309951	0.104646	0.902441	0.733483	1.11032
Garlic liking	Rheumatoid arthritis	Debiased inverse-variance weighted method	8	-0.0945517	0.100812	0.348294	-0.292143	0.103039	0.909781	0.746662	1.10853
Garlic liking	Rheumatoid arthritis	Constrained maximum likelihood	8	-0.0891134	0.0755556	0.238223	-0.237202	0.0589756	0.914742	0.788832	1.06075
Garlic liking	Rheumatoid arthritis	Bayesian Weighted Mendelian Randomization	8	-0.0926309	0.107291	0.387938	-0.302921	0.117659	0.91153	0.738657	1.12486
Gherkins liking	Rheumatoid arthritis	Inverse variance weighted	19	-0.0560684	0.0545952	0.304428	-0.163075	0.0509381	0.945475	0.849528	1.05226
Gherkins liking	Rheumatoid arthritis	MR Egger	19	0.274094	0.231662	0.253026	-0.179962	0.728151	1.31534	0.835302	2.07125
Gherkins liking	Rheumatoid arthritis	Weighted median	19	-0.013741	0.0675263	0.838751	-0.146093	0.11861	0.986353	0.864078	1.12593
Gherkins liking	Rheumatoid arthritis	Robust adjusted profile score (RAPS)	19	-0.0491893	0.0574182	0.391619	-0.161729	0.0633504	0.952001	0.850672	1.0654
Gherkins liking	Rheumatoid arthritis	Debiased inverse-variance weighted method	19	-0.0573705	0.0551465	0.298187	-0.165458	0.0507167	0.944244	0.847506	1.05202
Gherkins liking	Rheumatoid arthritis	Constrained maximum likelihood	19	-0.0443795	0.0506739	0.381147	-0.1437	0.0549415	0.956591	0.866147	1.05648
Gherkins liking	Rheumatoid arthritis	Bayesian Weighted Mendelian Randomization	19	-0.0547146	0.0566388	0.334031	-0.165727	0.0562974	0.946755	0.847278	1.05791
Globe artichoke liking	Rheumatoid arthritis	Inverse variance weighted	8	-0.0692297	0.117999	0.557406	-0.300508	0.162048	0.933112	0.740442	1.17592
Globe artichoke liking	Rheumatoid arthritis	MR Egger	8	0.292283	0.463121	0.551233	-0.615433	1.2	1.33948	0.540407	3.32011
Globe artichoke liking	Rheumatoid arthritis	Weighted median	8	-0.122862	0.0928954	0.185973	-0.304937	0.0592128	0.884385	0.73717	1.061
Globe artichoke liking	Rheumatoid arthritis	Robust adjusted profile score (RAPS)	8	-0.0881884	0.110324	0.424081	-0.304423	0.128046	0.915588	0.737549	1.1366
Globe artichoke liking	Rheumatoid arthritis	Debiased inverse-variance weighted method	8	-0.0707008	0.113995	0.535118	-0.29413	0.152729	0.931741	0.745179	1.16501
Globe artichoke liking	Rheumatoid arthritis	Constrained maximum likelihood	8	-0.124218	0.0932849	0.182991	-0.307057	0.0586199	0.883187	0.735609	1.06037
Globe artichoke liking	Rheumatoid arthritis	Bayesian Weighted Mendelian Randomization	8	-0.0197574	0.128493	0.877797	-0.271604	0.23209	0.980436	0.762156	1.26123
F-glutamate liking (derived food-liking factor)	Rheumatoid arthritis	Inverse variance weighted	9	-0.0197276	0.0586474	0.736587	-0.134676	0.0952213	0.980466	0.873999	1.0999
F-glutamate liking (derived food-liking factor)	Rheumatoid arthritis	MR Egger	9	-0.195308	0.299198	0.534745	-0.781736	0.391119	0.822581	0.457611	1.47863
F-glutamate liking (derived food-liking factor)	Rheumatoid arthritis	Weighted median	9	-0.00279448	0.0646265	0.96551	-0.129462	0.123873	0.997209	0.878568	1.13187
F-glutamate liking (derived food-liking factor)	Rheumatoid arthritis	Robust adjusted profile score (RAPS)	9	-0.0115058	0.0643343	0.85806	-0.137601	0.114589	0.98856	0.871446	1.12141
F-glutamate liking (derived food-liking factor)	Rheumatoid arthritis	Debiased inverse-variance weighted method	9	-0.020157	0.0565663	0.721583	-0.131027	0.0907129	0.980045	0.877194	1.09495
F-glutamate liking (derived food-liking factor)	Rheumatoid arthritis	Constrained maximum likelihood	9	-0.0182079	0.0494635	0.712792	-0.115156	0.0787404	0.981957	0.891227	1.08192
F-glutamate liking (derived food-liking factor)	Rheumatoid arthritis	Bayesian Weighted Mendelian Randomization	9	-0.0174194	0.0602855	0.772621	-0.135579	0.10074	0.982731	0.87321	1.10599
Goat cheese liking	Rheumatoid arthritis	Inverse variance weighted	8	0.174368	0.0721502	0.0156604	0.0329535	0.315782	1.19049	1.0335	1.37133
Goat cheese liking	Rheumatoid arthritis	MR Egger	8	-0.0892966	0.421557	0.839255	-0.915548	0.736955	0.914574	0.400297	2.08956
Goat cheese liking	Rheumatoid arthritis	Weighted median	8	0.127521	0.0925232	0.168122	-0.0538242	0.308867	1.13601	0.947599	1.36188
Goat cheese liking	Rheumatoid arthritis	Robust adjusted profile score (RAPS)	8	0.165245	0.0765893	0.030963	0.0151301	0.31536	1.17968	1.01525	1.37075
Goat cheese liking	Rheumatoid arthritis	Debiased inverse-variance weighted method	8	0.178528	0.0745625	0.0166501	0.0323858	0.324671	1.19546	1.03292	1.38358
Goat cheese liking	Rheumatoid arthritis	Constrained maximum likelihood	8	0.1763	0.0740554	0.0172824	0.031151	0.321448	1.1928	1.03164	1.37912
Goat cheese liking	Rheumatoid arthritis	Bayesian Weighted Mendelian Randomization	8	0.177565	0.0742988	0.0168542	0.0319391	0.323191	1.19431	1.03245	1.38153
Grapefruit liking	Rheumatoid arthritis	Inverse variance weighted	8	-0.00430405	0.0595529	0.942385	-0.121028	0.11242	0.995705	0.886009	1.11898
Grapefruit liking	Rheumatoid arthritis	MR Egger	8	-0.160413	0.130963	0.266525	-0.417101	0.0962746	0.851792	0.658954	1.10106
Grapefruit liking	Rheumatoid arthritis	Weighted median	8	-0.0370489	0.0716667	0.605183	-0.177516	0.103418	0.963629	0.837348	1.10895
Grapefruit liking	Rheumatoid arthritis	Robust adjusted profile score (RAPS)	8	-0.00718518	0.062152	0.907964	-0.129003	0.114633	0.992841	0.878971	1.12146
Grapefruit liking	Rheumatoid arthritis	Debiased inverse-variance weighted method	8	-0.00436838	0.0604433	0.942385	-0.122837	0.1141	0.995641	0.884408	1.12086
Grapefruit liking	Rheumatoid arthritis	Constrained maximum likelihood	8	-0.00681187	0.0639861	0.915219	-0.132225	0.118601	0.993211	0.876144	1.12592
Grapefruit liking	Rheumatoid arthritis	Bayesian Weighted Mendelian Randomization	8	-0.00354734	0.0603635	0.953138	-0.12186	0.114765	0.996459	0.885273	1.12161
Green olives liking	Rheumatoid arthritis	Inverse variance weighted	25	-0.0520171	0.0446437	0.243953	-0.139519	0.0354845	0.949313	0.869777	1.03612
Green olives liking	Rheumatoid arthritis	MR Egger	25	0.187331	0.195271	0.347367	-0.195401	0.570063	1.20603	0.822505	1.76838
Green olives liking	Rheumatoid arthritis	Weighted median	25	-0.0227733	0.0544567	0.675808	-0.129508	0.0839618	0.977484	0.878527	1.08759
Green olives liking	Rheumatoid arthritis	Robust adjusted profile score (RAPS)	25	-0.0354777	0.0446961	0.427338	-0.123082	0.0521266	0.965144	0.884191	1.05351
Green olives liking	Rheumatoid arthritis	Debiased inverse-variance weighted method	25	-0.0534223	0.0447477	0.232535	-0.141128	0.0342833	0.94798	0.868378	1.03488
Green olives liking	Rheumatoid arthritis	Constrained maximum likelihood	25	-0.0463885	0.0439344	0.291033	-0.1325	0.0397229	0.954671	0.875903	1.04052
Green olives liking	Rheumatoid arthritis	Bayesian Weighted Mendelian Randomization	25	-0.0487899	0.0447531	0.275624	-0.136506	0.0389262	0.952381	0.872401	1.03969
Haddock liking	Rheumatoid arthritis	Inverse variance weighted	5	-0.0371836	0.130936	0.776422	-0.293817	0.21945	0.963499	0.745413	1.24539
Haddock liking	Rheumatoid arthritis	MR Egger	5	-0.390116	1.18599	0.763828	-2.71465	1.93442	0.676978	0.0662279	6.92004
Haddock liking	Rheumatoid arthritis	Weighted median	5	0.113168	0.168975	0.503026	-0.218022	0.444359	1.11982	0.804108	1.55949
Haddock liking	Rheumatoid arthritis	Robust adjusted profile score (RAPS)	5	-0.0384612	0.136674	0.778397	-0.306342	0.229419	0.962269	0.736135	1.25787
Haddock liking	Rheumatoid arthritis	Debiased inverse-variance weighted method	5	-0.0382012	0.130751	0.770159	-0.294474	0.218071	0.962519	0.744924	1.24368
Haddock liking	Rheumatoid arthritis	Constrained maximum likelihood	5	-0.0353232	0.127188	0.781224	-0.284612	0.213965	0.965293	0.752306	1.23858
Haddock liking	Rheumatoid arthritis	Bayesian Weighted Mendelian Randomization	5	-0.0376735	0.135365	0.780774	-0.302989	0.227642	0.963027	0.738607	1.25564
Ham liking	Rheumatoid arthritis	Inverse variance weighted	9	0.1589	0.145228	0.273895	-0.125748	0.443547	1.17222	0.881837	1.55823
Ham liking	Rheumatoid arthritis	MR Egger	9	-0.387657	0.702956	0.598467	-1.76545	0.990137	0.678645	0.17111	2.6916
Ham liking	Rheumatoid arthritis	Weighted median	9	0.161254	0.149379	0.280365	-0.131528	0.454037	1.17498	0.876754	1.57466
Ham liking	Rheumatoid arthritis	Robust adjusted profile score (RAPS)	9	0.0915405	0.184846	0.620441	-0.270757	0.453838	1.09586	0.762802	1.57434
Ham liking	Rheumatoid arthritis	Debiased inverse-variance weighted method	9	0.163862	0.140369	0.243063	-0.111261	0.438986	1.17805	0.894705	1.55113
Ham liking	Rheumatoid arthritis	Constrained maximum likelihood	9	0.145779	0.123798	0.238971	-0.0968638	0.388422	1.15694	0.90768	1.47465
Ham liking	Rheumatoid arthritis	Bayesian Weighted Mendelian Randomization	9	0.121032	0.149077	0.41686	-0.171158	0.413222	1.12866	0.842689	1.51168
Hard cheese liking	Rheumatoid arthritis	Inverse variance weighted	4	0.218095	0.190989	0.253487	-0.156245	0.592434	1.2437	0.85535	1.80838
Hard cheese liking	Rheumatoid arthritis	MR Egger	4	0.423666	0.612043	0.560368	-0.775938	1.62327	1.52755	0.460272	5.06964
Hard cheese liking	Rheumatoid arthritis	Weighted median	4	0.288025	0.238122	0.226444	-0.178694	0.754745	1.33379	0.836362	2.12707
Hard cheese liking	Rheumatoid arthritis	Robust adjusted profile score (RAPS)	4	0.220621	0.205536	0.283095	-0.18223	0.623471	1.24685	0.83341	1.86539
Hard cheese liking	Rheumatoid arthritis	Debiased inverse-variance weighted method	4	0.225165	0.198542	0.256755	-0.163977	0.614307	1.25253	0.848762	1.84838
Hard cheese liking	Rheumatoid arthritis	Constrained maximum likelihood	4	0.207501	0.216554	0.337965	-0.216945	0.631948	1.2306	0.804974	1.88127
Hard cheese liking	Rheumatoid arthritis	Bayesian Weighted Mendelian Randomization	4	0.221908	0.198864	0.264474	-0.167865	0.611681	1.24846	0.845468	1.84353
F-healthy food liking (derived food-liking factor)	Rheumatoid arthritis	Inverse variance weighted	7	-0.0152012	0.0824721	0.853763	-0.176847	0.146444	0.984914	0.837908	1.15771
F-healthy food liking (derived food-liking factor)	Rheumatoid arthritis	MR Egger	7	0.207003	1.29344	0.879114	-2.32814	2.74215	1.22999	0.0974764	15.5203
F-healthy food liking (derived food-liking factor)	Rheumatoid arthritis	Weighted median	7	-0.0225908	0.0852962	0.791124	-0.189771	0.14459	0.977662	0.827148	1.15557
F-healthy food liking (derived food-liking factor)	Rheumatoid arthritis	Robust adjusted profile score (RAPS)	7	-0.0345279	0.081525	0.671912	-0.194317	0.125261	0.966061	0.823397	1.13344
F-healthy food liking (derived food-liking factor)	Rheumatoid arthritis	Debiased inverse-variance weighted method	7	-0.0156559	0.0790571	0.843019	-0.170608	0.139296	0.984466	0.843152	1.14946
F-healthy food liking (derived food-liking factor)	Rheumatoid arthritis	Constrained maximum likelihood	7	-0.0273883	0.0663494	0.679762	-0.157433	0.102657	0.972983	0.854334	1.10811
F-healthy food liking (derived food-liking factor)	Rheumatoid arthritis	Bayesian Weighted Mendelian Randomization	7	-0.0226622	0.0852241	0.790306	-0.189701	0.144377	0.977593	0.827206	1.15532
F-healthy breakfast food liking (derived food-liking factor)	Rheumatoid arthritis	Inverse variance weighted	8	0.0542421	0.0798981	0.497207	-0.102358	0.210842	1.05574	0.902706	1.23472
F-healthy breakfast food liking (derived food-liking factor)	Rheumatoid arthritis	MR Egger	8	0.518351	0.593427	0.415983	-0.644766	1.68147	1.67926	0.524785	5.37344
F-healthy breakfast food liking (derived food-liking factor)	Rheumatoid arthritis	Weighted median	8	0.112157	0.0679561	0.0988547	-0.0210371	0.245351	1.11869	0.979183	1.27807
F-healthy breakfast food liking (derived food-liking factor)	Rheumatoid arthritis	Robust adjusted profile score (RAPS)	8	0.0704942	0.0791112	0.372888	-0.0845638	0.225552	1.07304	0.918913	1.25301
F-healthy breakfast food liking (derived food-liking factor)	Rheumatoid arthritis	Debiased inverse-variance weighted method	8	0.0554013	0.0765737	0.469371	-0.0946832	0.205486	1.05696	0.909661	1.22812
F-healthy breakfast food liking (derived food-liking factor)	Rheumatoid arthritis	Constrained maximum likelihood	8	0.0711443	0.0660038	0.281087	-0.0582232	0.200512	1.07374	0.943439	1.22203
F-healthy breakfast food liking (derived food-liking factor)	Rheumatoid arthritis	Bayesian Weighted Mendelian Randomization	8	0.0519831	0.0821813	0.527033	-0.109092	0.213058	1.05336	0.896648	1.23746
Herring liking	Rheumatoid arthritis	Inverse variance weighted	18	0.00680676	0.0625788	0.913384	-0.115848	0.129461	1.00683	0.890611	1.13822
Herring liking	Rheumatoid arthritis	MR Egger	18	0.354442	0.261326	0.193829	-0.157756	0.866641	1.42539	0.854058	2.37891
Herring liking	Rheumatoid arthritis	Weighted median	18	0.0121091	0.0620389	0.845248	-0.109487	0.133705	1.01218	0.896294	1.14306
Herring liking	Rheumatoid arthritis	Robust adjusted profile score (RAPS)	18	-0.0182715	0.0520661	0.725642	-0.120321	0.0837781	0.981894	0.886636	1.08739
Herring liking	Rheumatoid arthritis	Debiased inverse-variance weighted method	18	0.00695072	0.0622887	0.911149	-0.115135	0.129037	1.00697	0.891246	1.13773
Herring liking	Rheumatoid arthritis	Constrained maximum likelihood	18	-0.0101202	0.057355	0.859942	-0.122536	0.102296	0.989931	0.884674	1.10771
Herring liking	Rheumatoid arthritis	Bayesian Weighted Mendelian Randomization	18	0.0163912	0.0621827	0.79209	-0.105487	0.138269	1.01653	0.899886	1.14828
Honey liking	Rheumatoid arthritis	Robust adjusted profile score (RAPS)	1	0.619102	0.318387	0.0518355	-0.00493587	1.24314	1.85726	0.995076	3.46648
Honey liking	Rheumatoid arthritis	Debiased inverse-variance weighted method	1	0.640367	0.307902	0.0375464	0.0368781	1.24386	1.89718	1.03757	3.46896
Honey liking	Rheumatoid arthritis	Constrained maximum likelihood	1	0.65037	0.315135	0.0390388	0.0327041	1.26803	1.91625	1.03324	3.55386
Horseradish liking	Rheumatoid arthritis	Inverse variance weighted	23	-0.00880192	0.0439739	0.841354	-0.0949907	0.0773869	0.991237	0.909381	1.08046
Horseradish liking	Rheumatoid arthritis	MR Egger	23	0.175559	0.142599	0.231884	-0.103936	0.455053	1.19191	0.901283	1.57626
Horseradish liking	Rheumatoid arthritis	Weighted median	23	0.00631322	0.0572124	0.912134	-0.105823	0.11845	1.00633	0.899584	1.12575
Horseradish liking	Rheumatoid arthritis	Robust adjusted profile score (RAPS)	23	-0.000230459	0.0470775	0.996094	-0.0925024	0.0920415	0.99977	0.911647	1.09641
Horseradish liking	Rheumatoid arthritis	Debiased inverse-variance weighted method	23	-0.00897536	0.0439435	0.83816	-0.0951046	0.0771539	0.991065	0.909278	1.08021
Horseradish liking	Rheumatoid arthritis	Constrained maximum likelihood	23	-0.00831291	0.0416641	0.841854	-0.0899746	0.0733488	0.991722	0.913954	1.07611
Horseradish liking	Rheumatoid arthritis	Bayesian Weighted Mendelian Randomization	23	-0.00332322	0.0446751	0.940703	-0.0908864	0.08424	0.996682	0.913121	1.08789
Ice cream liking	Rheumatoid arthritis	Inverse variance weighted	7	0.262545	0.105111	0.0124969	0.0565279	0.468563	1.30024	1.05816	1.5977
Ice cream liking	Rheumatoid arthritis	MR Egger	7	-0.316935	0.43475	0.498699	-1.16905	0.535175	0.728378	0.310663	1.70775
Ice cream liking	Rheumatoid arthritis	Weighted median	7	0.303312	0.130374	0.0199932	0.047779	0.558845	1.35434	1.04894	1.74865
Ice cream liking	Rheumatoid arthritis	Robust adjusted profile score (RAPS)	7	0.268263	0.109041	0.0138859	0.0545424	0.481983	1.30769	1.05606	1.61928
Ice cream liking	Rheumatoid arthritis	Debiased inverse-variance weighted method	7	0.267236	0.0992522	0.00709192	0.072702	0.461771	1.30635	1.07541	1.58688
Ice cream liking	Rheumatoid arthritis	Constrained maximum likelihood	7	0.266974	0.0941431	0.00457061	0.0824538	0.451495	1.30601	1.08595	1.57066
Ice cream liking	Rheumatoid arthritis	Bayesian Weighted Mendelian Randomization	7	0.268783	0.110027	0.0145704	0.0531303	0.484435	1.30837	1.05457	1.62326
F-highly palatable foods liking (derived food-liking factor)	Rheumatoid arthritis	Inverse variance weighted	17	0.0551187	0.209289	0.792272	-0.355088	0.465325	1.05667	0.701112	1.59253
F-highly palatable foods liking (derived food-liking factor)	Rheumatoid arthritis	MR Egger	17	0.898102	1.52675	0.56512	-2.09432	3.89053	2.45494	0.123154	48.9367
F-highly palatable foods liking (derived food-liking factor)	Rheumatoid arthritis	Weighted median	17	-0.168279	0.209431	0.421684	-0.578764	0.242207	0.845118	0.560591	1.27406
F-highly palatable foods liking (derived food-liking factor)	Rheumatoid arthritis	Robust adjusted profile score (RAPS)	17	0.0217174	0.225334	0.92322	-0.419938	0.463373	1.02195	0.657087	1.58943
F-highly palatable foods liking (derived food-liking factor)	Rheumatoid arthritis	Debiased inverse-variance weighted method	17	0.0566367	0.21139	0.788757	-0.357688	0.470961	1.05827	0.699291	1.60153
F-highly palatable foods liking (derived food-liking factor)	Rheumatoid arthritis	Constrained maximum likelihood	17	-0.0489636	0.178891	0.784311	-0.399591	0.301663	0.952216	0.670594	1.35211
F-highly palatable foods liking (derived food-liking factor)	Rheumatoid arthritis	Bayesian Weighted Mendelian Randomization	17	0.086855	0.217408	0.689524	-0.339265	0.512975	1.09074	0.712293	1.67025
Jam liking	Rheumatoid arthritis	Inverse variance weighted	5	0.273571	0.306793	0.372547	-0.327743	0.874885	1.31465	0.720548	2.3986
Jam liking	Rheumatoid arthritis	MR Egger	5	5.80444	1.38738	0.0248864	3.08517	8.52371	331.768	21.8712	5032.67
Jam liking	Rheumatoid arthritis	Weighted median	5	0.26129	0.234835	0.265857	-0.198987	0.721568	1.2986	0.819561	2.05766
Jam liking	Rheumatoid arthritis	Robust adjusted profile score (RAPS)	5	0.319384	0.330407	0.333724	-0.328213	0.966982	1.37628	0.72021	2.63
Jam liking	Rheumatoid arthritis	Debiased inverse-variance weighted method	5	0.281152	0.281973	0.318722	-0.271515	0.833818	1.32465	0.762224	2.30209
Jam liking	Rheumatoid arthritis	Constrained maximum likelihood	5	0.171712	0.241703	0.477439	-0.302025	0.64545	1.18734	0.73932	1.90684
Jam liking	Rheumatoid arthritis	Bayesian Weighted Mendelian Randomization	5	0.317436	0.317999	0.318168	-0.305842	0.940714	1.3736	0.736503	2.56181
Ketchup liking	Rheumatoid arthritis	Inverse variance weighted	10	0.000332564	0.08763	0.996972	-0.171422	0.172087	1.00033	0.842466	1.18778
Ketchup liking	Rheumatoid arthritis	MR Egger	10	-0.3461	0.650929	0.609376	-1.62192	0.929721	0.707442	0.197519	2.5338
Ketchup liking	Rheumatoid arthritis	Weighted median	10	-0.100341	0.105544	0.341755	-0.307207	0.106525	0.904529	0.735498	1.11241
Ketchup liking	Rheumatoid arthritis	Robust adjusted profile score (RAPS)	10	-0.0227422	0.0905354	0.801662	-0.200192	0.154707	0.977514	0.818574	1.16732
Ketchup liking	Rheumatoid arthritis	Debiased inverse-variance weighted method	10	0.000341801	0.085472	0.996809	-0.167183	0.167867	1.00034	0.846044	1.18278
Ketchup liking	Rheumatoid arthritis	Constrained maximum likelihood	10	-0.0039167	0.0790973	0.960507	-0.158947	0.151114	0.996091	0.853041	1.16313
Ketchup liking	Rheumatoid arthritis	Bayesian Weighted Mendelian Randomization	10	0.0023974	0.0904727	0.97886	-0.174929	0.179724	1.0024	0.839517	1.19689
Kiwi liking	Rheumatoid arthritis	Inverse variance weighted	2	0.300575	0.175296	0.0864067	-0.0430064	0.644156	1.35063	0.957905	1.90438
Kiwi liking	Rheumatoid arthritis	Robust adjusted profile score (RAPS)	2	0.300667	0.187837	0.109448	-0.0674939	0.668829	1.35076	0.934733	1.95195
Kiwi liking	Rheumatoid arthritis	Debiased inverse-variance weighted method	2	0.306475	0.181434	0.0911841	-0.049135	0.662084	1.35863	0.952053	1.93883
Kiwi liking	Rheumatoid arthritis	Constrained maximum likelihood	2	0.306484	0.184401	0.0965025	-0.0549421	0.667911	1.35864	0.94654	1.95016
Kiwi liking	Rheumatoid arthritis	Bayesian Weighted Mendelian Randomization	2	0.303794	0.181418	0.0940228	-0.051786	0.659373	1.35499	0.949532	1.93358
Lager liking	Rheumatoid arthritis	Inverse variance weighted	10	0.131813	0.077078	0.087243	-0.01926	0.282886	1.14089	0.980924	1.32695
Lager liking	Rheumatoid arthritis	MR Egger	10	0.106329	0.29352	0.726545	-0.468971	0.681629	1.11219	0.625646	1.9771
Lager liking	Rheumatoid arthritis	Weighted median	10	0.211107	0.103519	0.0414193	0.00820987	0.414004	1.23504	1.00824	1.51286
Lager liking	Rheumatoid arthritis	Robust adjusted profile score (RAPS)	10	0.13167	0.0816786	0.10695	-0.0284196	0.29176	1.14073	0.97198	1.33878
Lager liking	Rheumatoid arthritis	Debiased inverse-variance weighted method	10	0.1352	0.0794132	0.0886651	-0.0204504	0.290849	1.14477	0.979757	1.33756
Lager liking	Rheumatoid arthritis	Constrained maximum likelihood	10	0.134747	0.0756069	0.0747169	-0.013443	0.282936	1.14425	0.986647	1.32702
Lager liking	Rheumatoid arthritis	Bayesian Weighted Mendelian Randomization	10	0.134546	0.0794969	0.0905555	-0.0212674	0.29036	1.14402	0.978957	1.33691
Lamb liking	Rheumatoid arthritis	Inverse variance weighted	6	0.13855	0.114478	0.22617	-0.0858259	0.362927	1.14861	0.917754	1.43753
Lamb liking	Rheumatoid arthritis	MR Egger	6	-0.940616	1.02787	0.411908	-2.95524	1.07401	0.390387	0.0520661	2.92709
Lamb liking	Rheumatoid arthritis	Weighted median	6	0.147552	0.119391	0.216506	-0.0864544	0.381558	1.15899	0.917177	1.46457
Lamb liking	Rheumatoid arthritis	Robust adjusted profile score (RAPS)	6	0.164412	0.113914	0.148937	-0.0588598	0.387683	1.1787	0.942839	1.47356
Lamb liking	Rheumatoid arthritis	Debiased inverse-variance weighted method	6	0.141929	0.107389	0.18629	-0.0685536	0.352412	1.1525	0.933743	1.42249
Lamb liking	Rheumatoid arthritis	Constrained maximum likelihood	6	0.143156	0.0955749	0.134175	-0.0441711	0.330483	1.15391	0.95679	1.39164
Lamb liking	Rheumatoid arthritis	Bayesian Weighted Mendelian Randomization	6	0.133164	0.114142	0.24335	-0.0905541	0.356883	1.14244	0.913425	1.42887
F-acquired taste liking (derived food-liking factor)	Rheumatoid arthritis	Inverse variance weighted	35	0.0108349	0.0495902	0.827048	-0.0863619	0.108032	1.01089	0.917262	1.11408
F-acquired taste liking (derived food-liking factor)	Rheumatoid arthritis	MR Egger	35	0.117569	0.281517	0.678924	-0.434204	0.669342	1.12476	0.64778	1.95295
F-acquired taste liking (derived food-liking factor)	Rheumatoid arthritis	Weighted median	35	0.014447	0.0541601	0.789664	-0.0917067	0.120601	1.01455	0.912373	1.12817
F-acquired taste liking (derived food-liking factor)	Rheumatoid arthritis	Robust adjusted profile score (RAPS)	35	-0.0110464	0.0487075	0.820587	-0.106513	0.0844204	0.989014	0.898963	1.08809
F-acquired taste liking (derived food-liking factor)	Rheumatoid arthritis	Debiased inverse-variance weighted method	35	0.0110968	0.0504546	0.825921	-0.0877942	0.109988	1.01116	0.915949	1.11626
F-acquired taste liking (derived food-liking factor)	Rheumatoid arthritis	Constrained maximum likelihood	35	-0.0142362	0.046557	0.759772	-0.105488	0.0770154	0.985865	0.899885	1.08006
F-acquired taste liking (derived food-liking factor)	Rheumatoid arthritis	Bayesian Weighted Mendelian Randomization	35	0.0116015	0.051478	0.821693	-0.0892954	0.112498	1.01167	0.914575	1.11907
Lemon liking	Rheumatoid arthritis	Inverse variance weighted	5	0.0669924	0.148597	0.652109	-0.224257	0.358242	1.06929	0.79911	1.43081
Lemon liking	Rheumatoid arthritis	MR Egger	5	-0.496222	1.6482	0.783023	-3.7267	2.73425	0.608826	0.0240722	15.3983
Lemon liking	Rheumatoid arthritis	Weighted median	5	-0.0290883	0.190572	0.878685	-0.40261	0.344433	0.971331	0.668573	1.41119
Lemon liking	Rheumatoid arthritis	Robust adjusted profile score (RAPS)	5	0.0677024	0.159291	0.670819	-0.244508	0.379912	1.07005	0.78309	1.46216
Lemon liking	Rheumatoid arthritis	Debiased inverse-variance weighted method	5	0.0691553	0.153502	0.652337	-0.231708	0.370019	1.0716	0.793178	1.44776
Lemon liking	Rheumatoid arthritis	Constrained maximum likelihood	5	0.0737696	0.147079	0.615974	-0.214505	0.362044	1.07656	0.806941	1.43626
Lemon liking	Rheumatoid arthritis	Bayesian Weighted Mendelian Randomization	5	0.0684561	0.152935	0.65443	-0.231296	0.368208	1.07085	0.793505	1.44514
F-lentils/beans liking (derived food-liking factor)	Rheumatoid arthritis	Inverse variance weighted	2	-0.747827	0.212565	0.000434623	-1.16445	-0.3312	0.473394	0.312093	0.718061
F-lentils/beans liking (derived food-liking factor)	Rheumatoid arthritis	Robust adjusted profile score (RAPS)	2	-0.750986	0.24505	0.0021794	-1.23128	-0.270689	0.471901	0.291918	0.762854
F-lentils/beans liking (derived food-liking factor)	Rheumatoid arthritis	Debiased inverse-variance weighted method	2	-0.768525	0.237371	0.00120518	-1.23377	-0.303278	0.463697	0.291192	0.738394
F-lentils/beans liking (derived food-liking factor)	Rheumatoid arthritis	Constrained maximum likelihood	2	-0.730913	0.232103	0.00163782	-1.18584	-0.275991	0.481469	0.305491	0.75882
F-lentils/beans liking (derived food-liking factor)	Rheumatoid arthritis	Bayesian Weighted Mendelian Randomization	2	-0.762119	0.236263	0.00125657	-1.22519	-0.299043	0.466677	0.293701	0.741528
Liver liking	Rheumatoid arthritis	Inverse variance weighted	12	0.0125988	0.0808073	0.876102	-0.145783	0.170981	1.01268	0.864345	1.18647
Liver liking	Rheumatoid arthritis	MR Egger	12	-0.660473	0.374648	0.108391	-1.39478	0.0738376	0.516607	0.247887	1.07663
Liver liking	Rheumatoid arthritis	Weighted median	12	0.080507	0.0961023	0.402187	-0.107854	0.268868	1.08384	0.897759	1.30848
Liver liking	Rheumatoid arthritis	Robust adjusted profile score (RAPS)	12	-0.0300764	0.086638	0.728479	-0.199887	0.139734	0.970371	0.818823	1.14997
Liver liking	Rheumatoid arthritis	Debiased inverse-variance weighted method	12	0.0128791	0.0835496	0.877492	-0.150878	0.176636	1.01296	0.859952	1.1932
Liver liking	Rheumatoid arthritis	Constrained maximum likelihood	12	-0.00431809	0.0729079	0.952772	-0.147218	0.138581	0.995691	0.863106	1.14864
Liver liking	Rheumatoid arthritis	Bayesian Weighted Mendelian Randomization	12	-0.0143629	0.0848809	0.86563	-0.180729	0.152004	0.98574	0.834661	1.16416
F-low caloric food liking (derived food-liking factor)	Rheumatoid arthritis	Inverse variance weighted	7	0.0213575	0.0612282	0.727226	-0.0986498	0.141365	1.02159	0.90606	1.15184
F-low caloric food liking (derived food-liking factor)	Rheumatoid arthritis	MR Egger	7	-0.416392	0.380895	0.324157	-1.16295	0.330162	0.659421	0.312564	1.39119
F-low caloric food liking (derived food-liking factor)	Rheumatoid arthritis	Weighted median	7	-0.00649799	0.0752839	0.931218	-0.154055	0.141059	0.993523	0.857225	1.15149
F-low caloric food liking (derived food-liking factor)	Rheumatoid arthritis	Robust adjusted profile score (RAPS)	7	0.0105716	0.0609709	0.862347	-0.108931	0.130074	1.01063	0.896792	1.13891
F-low caloric food liking (derived food-liking factor)	Rheumatoid arthritis	Debiased inverse-variance weighted method	7	0.0219301	0.0581846	0.706243	-0.0921116	0.135972	1.02217	0.912003	1.14565
F-low caloric food liking (derived food-liking factor)	Rheumatoid arthritis	Constrained maximum likelihood	7	0.0192474	0.05835	0.741505	-0.0951186	0.133613	1.01943	0.909265	1.14295
F-low caloric food liking (derived food-liking factor)	Rheumatoid arthritis	Bayesian Weighted Mendelian Randomization	7	0.0203511	0.0638934	0.750094	-0.10488	0.145582	1.02056	0.900433	1.15671
Mackerel liking	Rheumatoid arthritis	Inverse variance weighted	14	0.0101081	0.0832865	0.903402	-0.153133	0.17335	1.01016	0.858015	1.18928
Mackerel liking	Rheumatoid arthritis	MR Egger	14	0.31291	0.57282	0.594896	-0.809816	1.43564	1.3674	0.44494	4.20232
Mackerel liking	Rheumatoid arthritis	Weighted median	14	0.0118263	0.0798995	0.882331	-0.144777	0.168429	1.0119	0.865215	1.18344
Mackerel liking	Rheumatoid arthritis	Robust adjusted profile score (RAPS)	14	-0.0343493	0.0798248	0.666971	-0.190806	0.122107	0.966234	0.826293	1.12988
Mackerel liking	Rheumatoid arthritis	Debiased inverse-variance weighted method	14	0.0103212	0.0836937	0.901853	-0.153718	0.174361	1.01037	0.857513	1.19049
Mackerel liking	Rheumatoid arthritis	Constrained maximum likelihood	14	-0.0415703	0.0726135	0.566992	-0.183893	0.100752	0.959282	0.832025	1.106
Mackerel liking	Rheumatoid arthritis	Bayesian Weighted Mendelian Randomization	14	0.00226559	0.086143	0.979018	-0.166575	0.171106	1.00227	0.84656	1.18662
Marzipan liking	Rheumatoid arthritis	Inverse variance weighted	7	-0.0098686	0.0834063	0.905814	-0.173345	0.153608	0.99018	0.840848	1.16603
Marzipan liking	Rheumatoid arthritis	MR Egger	7	-0.0948323	0.801583	0.910431	-1.66594	1.47627	0.909525	0.189014	4.3766
Marzipan liking	Rheumatoid arthritis	Weighted median	7	-0.0761259	0.106174	0.473381	-0.284228	0.131976	0.9267	0.752595	1.14108
Marzipan liking	Rheumatoid arthritis	Robust adjusted profile score (RAPS)	7	-0.0251203	0.0887492	0.77714	-0.199069	0.148828	0.975193	0.819494	1.16047
Marzipan liking	Rheumatoid arthritis	Debiased inverse-variance weighted method	7	-0.0101642	0.0859072	0.905817	-0.178542	0.158214	0.989887	0.836489	1.17142
Marzipan liking	Rheumatoid arthritis	Constrained maximum likelihood	7	-0.0096897	0.090969	0.915173	-0.187989	0.16861	0.990357	0.828624	1.18366
Marzipan liking	Rheumatoid arthritis	Bayesian Weighted Mendelian Randomization	7	-0.0100139	0.0857734	0.907059	-0.17813	0.158102	0.990036	0.836834	1.17129
Mayonnaise liking	Rheumatoid arthritis	Inverse variance weighted	10	-0.0063169	0.140455	0.964128	-0.281609	0.268975	0.993703	0.754569	1.30862
Mayonnaise liking	Rheumatoid arthritis	MR Egger	10	-0.795338	0.723234	0.303452	-2.21288	0.6222	0.451429	0.109386	1.86302
Mayonnaise liking	Rheumatoid arthritis	Weighted median	10	0.0083251	0.138718	0.952144	-0.263563	0.280213	1.00836	0.768309	1.32341
Mayonnaise liking	Rheumatoid arthritis	Robust adjusted profile score (RAPS)	10	-0.021072	0.151414	0.889317	-0.317843	0.275699	0.979148	0.727717	1.31745
Mayonnaise liking	Rheumatoid arthritis	Debiased inverse-variance weighted method	10	-0.0064725	0.141437	0.9635	-0.28369	0.270745	0.993548	0.753	1.31094
Mayonnaise liking	Rheumatoid arthritis	Constrained maximum likelihood	10	0.0286937	0.119704	0.810558	-0.205926	0.263313	1.02911	0.813894	1.30123
Mayonnaise liking	Rheumatoid arthritis	Bayesian Weighted Mendelian Randomization	10	-0.036832	0.149454	0.805339	-0.329762	0.256098	0.963838	0.719095	1.29188
F-meat liking (derived food-liking factor)	Rheumatoid arthritis	Inverse variance weighted	9	0.022982	0.0967659	0.812269	-0.166679	0.212643	1.02325	0.846471	1.23694
F-meat liking (derived food-liking factor)	Rheumatoid arthritis	MR Egger	9	-0.215128	0.411431	0.617196	-1.02153	0.591278	0.806438	0.360042	1.80629
F-meat liking (derived food-liking factor)	Rheumatoid arthritis	Weighted median	9	0.0500624	0.0880346	0.569582	-0.122485	0.22261	1.05134	0.884719	1.24933
F-meat liking (derived food-liking factor)	Rheumatoid arthritis	Robust adjusted profile score (RAPS)	9	-0.00632215	0.094501	0.946661	-0.191544	0.1789	0.993698	0.825683	1.1959
F-meat liking (derived food-liking factor)	Rheumatoid arthritis	Debiased inverse-variance weighted method	9	0.0236782	0.093387	0.799844	-0.15936	0.206717	1.02396	0.852689	1.22963
F-meat liking (derived food-liking factor)	Rheumatoid arthritis	Constrained maximum likelihood	9	0.0240706	0.0722732	0.739096	-0.117585	0.165726	1.02436	0.889065	1.18025
F-meat liking (derived food-liking factor)	Rheumatoid arthritis	Bayesian Weighted Mendelian Randomization	9	-0.00163754	0.0953328	0.986295	-0.18849	0.185215	0.998364	0.828209	1.20348
Melon liking	Rheumatoid arthritis	Inverse variance weighted	2	0.072406	0.329243	0.825936	-0.57291	0.717722	1.07509	0.563882	2.04976
Melon liking	Rheumatoid arthritis	Robust adjusted profile score (RAPS)	2	0.0741781	0.281518	0.79217	-0.477596	0.625953	1.077	0.620272	1.87003
Melon liking	Rheumatoid arthritis	Debiased inverse-variance weighted method	2	0.0747213	0.272876	0.784216	-0.460115	0.609558	1.07758	0.631211	1.83962
Melon liking	Rheumatoid arthritis	Constrained maximum likelihood	2	0.0711819	0.285752	0.80328	-0.488891	0.631255	1.07378	0.613306	1.87997
Melon liking	Rheumatoid arthritis	Bayesian Weighted Mendelian Randomization	2	0.158477	0.357258	0.657337	-0.541749	0.858704	1.17173	0.58173	2.3601
Milk chocolate liking	Rheumatoid arthritis	Inverse variance weighted	5	0.313791	0.0980138	0.00136714	0.121684	0.505898	1.3686	1.1294	1.65847
Milk chocolate liking	Rheumatoid arthritis	MR Egger	5	0.373126	0.622744	0.591291	-0.847453	1.59371	1.45227	0.428505	4.92195
Milk chocolate liking	Rheumatoid arthritis	Weighted median	5	0.257593	0.129774	0.0471518	0.00323579	0.51195	1.29381	1.00324	1.66854
Milk chocolate liking	Rheumatoid arthritis	Robust adjusted profile score (RAPS)	5	0.318312	0.105798	0.00262398	0.110947	0.525677	1.3748	1.11734	1.6916
Milk chocolate liking	Rheumatoid arthritis	Debiased inverse-variance weighted method	5	0.32063	0.102483	0.00175638	0.119762	0.521497	1.378	1.12723	1.68455
Milk chocolate liking	Rheumatoid arthritis	Constrained maximum likelihood	5	0.315999	0.105347	0.00270343	0.109518	0.522479	1.37163	1.11574	1.6862
Milk chocolate liking	Rheumatoid arthritis	Bayesian Weighted Mendelian Randomization	5	0.320273	0.102723	0.00182195	0.118935	0.521611	1.3775	1.1263	1.68474
Milky sweets liking	Rheumatoid arthritis	Inverse variance weighted	9	0.0924621	0.0472881	0.0505483	-0.000222519	0.185147	1.09687	0.999778	1.2034
Milky sweets liking	Rheumatoid arthritis	MR Egger	9	0.2263	0.270213	0.429981	-0.303317	0.755917	1.25395	0.738365	2.12956
Milky sweets liking	Rheumatoid arthritis	Weighted median	9	0.101508	0.0679854	0.135414	-0.0317432	0.234759	1.10684	0.968755	1.2646
Milky sweets liking	Rheumatoid arthritis	Robust adjusted profile score (RAPS)	9	0.0936982	0.050116	0.0615355	-0.00452909	0.191926	1.09823	0.995481	1.21158
Milky sweets liking	Rheumatoid arthritis	Debiased inverse-variance weighted method	9	0.0945266	0.048585	0.0517039	-0.000700065	0.189753	1.09914	0.9993	1.20895
Milky sweets liking	Rheumatoid arthritis	Constrained maximum likelihood	9	0.0980267	0.0506617	0.0529992	-0.00127022	0.197324	1.10299	0.998731	1.21814
Milky sweets liking	Rheumatoid arthritis	Bayesian Weighted Mendelian Randomization	9	0.0939946	0.0485383	0.052806	-0.00114044	0.18913	1.09855	0.99886	1.2082
Mushroom liking	Rheumatoid arthritis	Inverse variance weighted	7	0.0464114	0.155965	0.766027	-0.25928	0.352103	1.04751	0.771607	1.42205
Mushroom liking	Rheumatoid arthritis	MR Egger	7	0.752066	0.655716	0.30331	-0.533137	2.03727	2.12138	0.586761	7.66963
Mushroom liking	Rheumatoid arthritis	Weighted median	7	0.217631	0.151541	0.150969	-0.0793897	0.514651	1.24313	0.92368	1.67305
Mushroom liking	Rheumatoid arthritis	Robust adjusted profile score (RAPS)	7	0.0930383	0.157893	0.555694	-0.216432	0.402509	1.0975	0.805387	1.49557
Mushroom liking	Rheumatoid arthritis	Debiased inverse-variance weighted method	7	0.0474533	0.148497	0.749304	-0.243601	0.338508	1.0486	0.7838	1.40285
Mushroom liking	Rheumatoid arthritis	Constrained maximum likelihood	7	0.0426558	0.122298	0.72725	-0.197049	0.28236	1.04358	0.821151	1.32626
Mushroom liking	Rheumatoid arthritis	Bayesian Weighted Mendelian Randomization	7	0.0676674	0.160371	0.673067	-0.24666	0.381995	1.07001	0.781406	1.4652
F-oily fish liking (derived food-liking factor)	Rheumatoid arthritis	Inverse variance weighted	12	0.0679599	0.0589672	0.249115	-0.0476159	0.183536	1.07032	0.9535	1.20146
F-oily fish liking (derived food-liking factor)	Rheumatoid arthritis	MR Egger	12	-0.227892	0.438051	0.614218	-1.08647	0.630688	0.79621	0.337405	1.8789
F-oily fish liking (derived food-liking factor)	Rheumatoid arthritis	Weighted median	12	0.05908	0.0650103	0.363467	-0.0683403	0.1865	1.06086	0.933943	1.20502
F-oily fish liking (derived food-liking factor)	Rheumatoid arthritis	Robust adjusted profile score (RAPS)	12	0.057101	0.0615096	0.353238	-0.0634577	0.17766	1.05876	0.938514	1.19442
F-oily fish liking (derived food-liking factor)	Rheumatoid arthritis	Debiased inverse-variance weighted method	12	0.0697406	0.0588041	0.23563	-0.0455155	0.184997	1.07223	0.955505	1.20321
F-oily fish liking (derived food-liking factor)	Rheumatoid arthritis	Constrained maximum likelihood	12	0.0600697	0.057609	0.297081	-0.0528441	0.172983	1.06191	0.948528	1.18885
F-oily fish liking (derived food-liking factor)	Rheumatoid arthritis	Bayesian Weighted Mendelian Randomization	12	0.0671091	0.0632405	0.288611	-0.0568422	0.19106	1.06941	0.944743	1.21053
Onion liking	Rheumatoid arthritis	Inverse variance weighted	5	-0.0704919	0.139438	0.613177	-0.34379	0.202806	0.931935	0.709078	1.22484
Onion liking	Rheumatoid arthritis	MR Egger	5	-0.190535	0.378379	0.649224	-0.932157	0.551088	0.826517	0.393704	1.73514
Onion liking	Rheumatoid arthritis	Weighted median	5	-0.0540341	0.123321	0.661272	-0.295744	0.187676	0.9474	0.743978	1.20644
Onion liking	Rheumatoid arthritis	Robust adjusted profile score (RAPS)	5	-0.0571085	0.135061	0.672415	-0.321827	0.20761	0.944492	0.724824	1.23073
Onion liking	Rheumatoid arthritis	Debiased inverse-variance weighted method	5	-0.0714567	0.126081	0.570883	-0.318576	0.175663	0.931037	0.727184	1.19204
Onion liking	Rheumatoid arthritis	Constrained maximum likelihood	5	-0.069684	0.106462	0.512762	-0.278349	0.138981	0.932689	0.757032	1.1491
Onion liking	Rheumatoid arthritis	Bayesian Weighted Mendelian Randomization	5	-0.0688183	0.141175	0.625926	-0.345521	0.207884	0.933496	0.707852	1.23107
Orange juice liking	Rheumatoid arthritis	Inverse variance weighted	3	-0.330452	0.280207	0.238273	-0.879658	0.218754	0.718599	0.414925	1.24452
Orange juice liking	Rheumatoid arthritis	MR Egger	3	-2.01352	0.640091	0.195948	-3.2681	-0.758938	0.133518	0.0380789	0.468163
Orange juice liking	Rheumatoid arthritis	Weighted median	3	-0.450211	0.179703	0.0122345	-0.802428	-0.0979933	0.637494	0.448239	0.906655
Orange juice liking	Rheumatoid arthritis	Robust adjusted profile score (RAPS)	3	-0.348154	0.244281	0.154094	-0.826944	0.130637	0.70599	0.437384	1.13955
Orange juice liking	Rheumatoid arthritis	Debiased inverse-variance weighted method	3	-0.337001	0.237512	0.155935	-0.802525	0.128524	0.713908	0.448196	1.13715
Orange juice liking	Rheumatoid arthritis	Constrained maximum likelihood	3	-0.332906	0.165211	0.0439005	-0.65672	-0.0090931	0.716837	0.51855	0.990948
Orange juice liking	Rheumatoid arthritis	Bayesian Weighted Mendelian Randomization	3	-0.339927	0.283731	0.230894	-0.89604	0.216186	0.711822	0.408183	1.24133
Oranges liking	Rheumatoid arthritis	Inverse variance weighted	7	0.0145712	0.165244	0.929733	-0.309307	0.338449	1.01468	0.733956	1.40277
Oranges liking	Rheumatoid arthritis	MR Egger	7	-0.710797	1.25545	0.595744	-3.17147	1.74988	0.491253	0.0419418	5.75391
Oranges liking	Rheumatoid arthritis	Weighted median	7	0.0745045	0.156044	0.633035	-0.231341	0.38035	1.07735	0.793469	1.4628
Oranges liking	Rheumatoid arthritis	Robust adjusted profile score (RAPS)	7	0.0377978	0.179992	0.83367	-0.314986	0.390582	1.03852	0.729799	1.47784
Oranges liking	Rheumatoid arthritis	Debiased inverse-variance weighted method	7	0.0148872	0.162187	0.926865	-0.302998	0.332773	1.015	0.7386	1.39483
Oranges liking	Rheumatoid arthritis	Constrained maximum likelihood	7	0.0184934	0.142504	0.896745	-0.260815	0.297802	1.01867	0.770424	1.34689
Oranges liking	Rheumatoid arthritis	Bayesian Weighted Mendelian Randomization	7	0.00915092	0.178017	0.959003	-0.339763	0.358065	1.00919	0.711939	1.43056
Pasta liking	Rheumatoid arthritis	Robust adjusted profile score (RAPS)	1	0.952979	0.408717	0.0197197	0.151895	1.75406	2.59343	1.16404	5.77804
Pasta liking	Rheumatoid arthritis	Debiased inverse-variance weighted method	1	0.984511	0.396845	0.0131071	0.206695	1.76233	2.6765	1.22961	5.82597
Pasta liking	Rheumatoid arthritis	Constrained maximum likelihood	1	1.00188	0.407705	0.0139963	0.202775	1.80098	2.72339	1.2248	6.05557
Pears liking	Rheumatoid arthritis	Inverse variance weighted	4	0.0173495	0.201343	0.931332	-0.377282	0.411981	1.0175	0.685723	1.50981
Pears liking	Rheumatoid arthritis	MR Egger	4	2.3616	5.26505	0.697675	-7.9579	12.6811	10.6079	0.000349887	321610
Pears liking	Rheumatoid arthritis	Weighted median	4	-0.174651	0.211013	0.407853	-0.588236	0.238935	0.83975	0.555306	1.2699
Pears liking	Rheumatoid arthritis	Robust adjusted profile score (RAPS)	4	-0.0366703	0.17444	0.833498	-0.378574	0.305233	0.963994	0.684838	1.35694
Pears liking	Rheumatoid arthritis	Debiased inverse-variance weighted method	4	0.0178933	0.179873	0.920759	-0.334658	0.370444	1.01805	0.715583	1.44838
Pears liking	Rheumatoid arthritis	Constrained maximum likelihood	4	0.00536513	0.169582	0.974761	-0.327016	0.337746	1.00538	0.721072	1.40178
Pears liking	Rheumatoid arthritis	Bayesian Weighted Mendelian Randomization	4	0.0223929	0.208022	0.914276	-0.385331	0.430117	1.02265	0.680225	1.53744
Pizza liking	Rheumatoid arthritis	Inverse variance weighted	3	0.354179	0.153108	0.0207084	0.0540869	0.654272	1.42501	1.05558	1.92374
Pizza liking	Rheumatoid arthritis	MR Egger	3	-0.486204	1.50356	0.800893	-3.43318	2.46077	0.614956	0.0322842	11.7138
Pizza liking	Rheumatoid arthritis	Weighted median	3	0.35222	0.176126	0.0455203	0.00701233	0.697428	1.42222	1.00704	2.00858
Pizza liking	Rheumatoid arthritis	Robust adjusted profile score (RAPS)	3	0.355223	0.165812	0.0321678	0.0302307	0.680216	1.4265	1.03069	1.9743
Pizza liking	Rheumatoid arthritis	Debiased inverse-variance weighted method	3	0.362415	0.160075	0.0235719	0.0486685	0.676162	1.4368	1.04987	1.96632
Pizza liking	Rheumatoid arthritis	Constrained maximum likelihood	3	0.381415	0.171386	0.0260499	0.0454974	0.717332	1.46436	1.04655	2.04896
Pizza liking	Rheumatoid arthritis	Bayesian Weighted Mendelian Randomization	3	0.358625	0.159579	0.0246198	0.0458497	0.6714	1.43136	1.04692	1.95698
Plain yoghurt liking	Rheumatoid arthritis	Inverse variance weighted	7	0.162195	0.091784	0.077205	-0.0177016	0.342092	1.17609	0.982454	1.40789
Plain yoghurt liking	Rheumatoid arthritis	MR Egger	7	0.671011	0.836846	0.459045	-0.969207	2.31123	1.95621	0.379384	10.0868
Plain yoghurt liking	Rheumatoid arthritis	Weighted median	7	0.127021	0.123147	0.302325	-0.114347	0.36839	1.13544	0.891948	1.44541
Plain yoghurt liking	Rheumatoid arthritis	Robust adjusted profile score (RAPS)	7	0.155941	0.0971094	0.108313	-0.0343938	0.346275	1.16876	0.966191	1.41379
Plain yoghurt liking	Rheumatoid arthritis	Debiased inverse-variance weighted method	7	0.166289	0.0946714	0.0790056	-0.019267	0.351845	1.18091	0.980917	1.42169
Plain yoghurt liking	Rheumatoid arthritis	Constrained maximum likelihood	7	0.164095	0.100593	0.102834	-0.0330683	0.361258	1.17833	0.967472	1.43513
Plain yoghurt liking	Rheumatoid arthritis	Bayesian Weighted Mendelian Randomization	7	0.163276	0.100293	0.103528	-0.0332988	0.359851	1.17736	0.96725	1.43312
Plum liking	Rheumatoid arthritis	Inverse variance weighted	5	0.00359111	0.186266	0.984618	-0.36149	0.368673	1.0036	0.696637	1.44581
Plum liking	Rheumatoid arthritis	MR Egger	5	-0.0122585	0.819536	0.989005	-1.61855	1.59403	0.987816	0.198186	4.92356
Plum liking	Rheumatoid arthritis	Weighted median	5	0.0316727	0.161655	0.844667	-0.285171	0.348516	1.03218	0.751886	1.41696
Plum liking	Rheumatoid arthritis	Robust adjusted profile score (RAPS)	5	0.00683698	0.173026	0.968481	-0.332295	0.345969	1.00686	0.717276	1.41336
Plum liking	Rheumatoid arthritis	Debiased inverse-variance weighted method	5	0.00364998	0.17127	0.982997	-0.332038	0.339338	1.00366	0.71746	1.40402
Plum liking	Rheumatoid arthritis	Constrained maximum likelihood	5	0.0141283	0.127639	0.911862	-0.236044	0.264301	1.01423	0.789746	1.30252
Plum liking	Rheumatoid arthritis	Bayesian Weighted Mendelian Randomization	5	-0.0268127	0.191677	0.888751	-0.4025	0.348875	0.973544	0.668646	1.41747
Pollock liking	Rheumatoid arthritis	Inverse variance weighted	4	0.328178	0.120418	0.00642381	0.092159	0.564198	1.38844	1.09654	1.75804
Pollock liking	Rheumatoid arthritis	MR Egger	4	1.87779	1.49297	0.335437	-1.04843	4.80402	6.53906	0.350486	122
Pollock liking	Rheumatoid arthritis	Weighted median	4	0.204556	0.153459	0.182542	-0.0962233	0.505335	1.22698	0.908261	1.65754
Pollock liking	Rheumatoid arthritis	Robust adjusted profile score (RAPS)	4	0.33411	0.129028	0.00961346	0.0812145	0.587006	1.3967	1.0846	1.7986
Pollock liking	Rheumatoid arthritis	Debiased inverse-variance weighted method	4	0.337736	0.125627	0.00717965	0.0915062	0.583965	1.40177	1.09582	1.79313
Pollock liking	Rheumatoid arthritis	Constrained maximum likelihood	4	0.317681	0.12122	0.00877469	0.0800909	0.555272	1.37394	1.08339	1.74241
Pollock liking	Rheumatoid arthritis	Bayesian Weighted Mendelian Randomization	4	0.334878	0.132443	0.0114558	0.075291	0.594466	1.39777	1.0782	1.81206
Pork chop liking	Rheumatoid arthritis	Inverse variance weighted	7	0.271708	0.103581	0.00871207	0.0686897	0.474727	1.3122	1.0711	1.60758
Pork chop liking	Rheumatoid arthritis	MR Egger	7	-2.71845	1.72106	0.175051	-6.09172	0.654817	0.0659768	0.00226151	1.92479
Pork chop liking	Rheumatoid arthritis	Weighted median	7	0.231811	0.11882	0.0510628	-0.00107513	0.464697	1.26088	0.998925	1.59153
Pork chop liking	Rheumatoid arthritis	Robust adjusted profile score (RAPS)	7	0.297266	0.103692	0.00414629	0.0940292	0.500502	1.34617	1.09859	1.64955
Pork chop liking	Rheumatoid arthritis	Debiased inverse-variance weighted method	7	0.279378	0.0987057	0.00464878	0.0859148	0.472841	1.32231	1.08971	1.60455
Pork chop liking	Rheumatoid arthritis	Constrained maximum likelihood	7	0.287898	0.0985832	0.00349638	0.0946744	0.481121	1.33362	1.0993	1.61789
Pork chop liking	Rheumatoid arthritis	Bayesian Weighted Mendelian Randomization	7	0.2791	0.107525	0.00944034	0.0683516	0.489849	1.32194	1.07074	1.63207
Porridge liking	Rheumatoid arthritis	Inverse variance weighted	9	0.136786	0.10265	0.18268	-0.0644081	0.33798	1.14658	0.937622	1.40211
Porridge liking	Rheumatoid arthritis	MR Egger	9	0.579681	0.342947	0.134817	-0.0924953	1.25186	1.78547	0.911653	3.49683
Porridge liking	Rheumatoid arthritis	Weighted median	9	0.183026	0.107942	0.0899642	-0.0285414	0.394593	1.20085	0.971862	1.48378
Porridge liking	Rheumatoid arthritis	Robust adjusted profile score (RAPS)	9	0.144895	0.109504	0.185772	-0.0697334	0.359524	1.15592	0.932642	1.43265
Porridge liking	Rheumatoid arthritis	Debiased inverse-variance weighted method	9	0.139542	0.099897	0.162455	-0.0562558	0.33534	1.14975	0.945297	1.39842
Porridge liking	Rheumatoid arthritis	Constrained maximum likelihood	9	0.118087	0.0940664	0.209348	-0.066283	0.302457	1.12534	0.935866	1.35318
Porridge liking	Rheumatoid arthritis	Bayesian Weighted Mendelian Randomization	9	0.134407	0.106282	0.206003	-0.0739047	0.342719	1.14386	0.92876	1.40877
Potatoes liking	Rheumatoid arthritis	Inverse variance weighted	2	0.230295	0.424029	0.587053	-0.600802	1.06139	1.25897	0.548372	2.89039
Potatoes liking	Rheumatoid arthritis	Robust adjusted profile score (RAPS)	2	0.236285	0.343481	0.491507	-0.436938	0.909508	1.26654	0.646012	2.4831
Potatoes liking	Rheumatoid arthritis	Debiased inverse-variance weighted method	2	0.237711	0.309624	0.44264	-0.369151	0.844574	1.26834	0.691321	2.32699
Potatoes liking	Rheumatoid arthritis	Constrained maximum likelihood	2	0.265932	0.303695	0.381217	-0.329309	0.861173	1.30465	0.71942	2.36593
Potatoes liking	Rheumatoid arthritis	Bayesian Weighted Mendelian Randomization	2	0.234909	0.44578	0.59822	-0.63882	1.10864	1.26479	0.527915	3.03023
Prawns liking	Rheumatoid arthritis	Inverse variance weighted	17	0.0259722	0.0702698	0.711676	-0.111757	0.163701	1.02631	0.894262	1.17786
Prawns liking	Rheumatoid arthritis	MR Egger	17	-0.183741	0.548785	0.742401	-1.25936	0.891877	0.832151	0.283836	2.4397
Prawns liking	Rheumatoid arthritis	Weighted median	17	0.0115076	0.0753725	0.878653	-0.136222	0.159238	1.01157	0.872649	1.17262
Prawns liking	Rheumatoid arthritis	Robust adjusted profile score (RAPS)	17	0.0197268	0.0707834	0.78048	-0.119009	0.158462	1.01992	0.8878	1.17171
Prawns liking	Rheumatoid arthritis	Debiased inverse-variance weighted method	17	0.0266536	0.0716876	0.71004	-0.113854	0.167161	1.02701	0.892388	1.18194
Prawns liking	Rheumatoid arthritis	Constrained maximum likelihood	17	0.0239271	0.0654712	0.714768	-0.104396	0.152251	1.02422	0.900868	1.16445
Prawns liking	Rheumatoid arthritis	Bayesian Weighted Mendelian Randomization	17	0.0214153	0.0708714	0.762521	-0.117493	0.160323	1.02165	0.889147	1.17389
Raw carrot liking	Rheumatoid arthritis	Inverse variance weighted	12	0.189495	0.16987	0.264621	-0.143449	0.52244	1.20864	0.866365	1.68614
Raw carrot liking	Rheumatoid arthritis	MR Egger	12	-1.14333	1.32778	0.409363	-3.74577	1.45911	0.318756	0.0236174	4.30215
Raw carrot liking	Rheumatoid arthritis	Weighted median	12	0.0959226	0.141917	0.4991	-0.182235	0.37408	1.10067	0.833406	1.45365
Raw carrot liking	Rheumatoid arthritis	Robust adjusted profile score (RAPS)	12	0.166751	0.17574	0.342699	-0.177701	0.511202	1.18146	0.837193	1.66729
Raw carrot liking	Rheumatoid arthritis	Debiased inverse-variance weighted method	12	0.19525	0.169585	0.249594	-0.137138	0.527637	1.21561	0.87185	1.69492
Raw carrot liking	Rheumatoid arthritis	Constrained maximum likelihood	12	0.167468	0.166782	0.315322	-0.159424	0.494361	1.18231	0.852635	1.63945
Raw carrot liking	Rheumatoid arthritis	Bayesian Weighted Mendelian Randomization	12	0.171841	0.173714	0.322557	-0.168639	0.512321	1.18749	0.844814	1.66916
Red meat liking	Rheumatoid arthritis	Inverse variance weighted	4	0.0382622	0.308661	0.901345	-0.566713	0.643238	1.039	0.567387	1.90263
Red meat liking	Rheumatoid arthritis	MR Egger	4	7.54802	3.52988	0.165915	0.629447	14.4666	1896.98	1.87657	1.9176e+06
Red meat liking	Rheumatoid arthritis	Weighted median	4	0.040466	0.189464	0.830874	-0.330884	0.411816	1.0413	0.718288	1.50956
Red meat liking	Rheumatoid arthritis	Robust adjusted profile score (RAPS)	4	0.0338939	0.316737	0.914781	-0.58691	0.654698	1.03447	0.556043	1.92456
Red meat liking	Rheumatoid arthritis	Debiased inverse-variance weighted method	4	0.0395332	0.276596	0.886348	-0.502596	0.581662	1.04033	0.604958	1.78901
Red meat liking	Rheumatoid arthritis	Constrained maximum likelihood	4	0.00384727	0.24146	0.987288	-0.469414	0.477109	1.00385	0.625369	1.61141
Red meat liking	Rheumatoid arthritis	Bayesian Weighted Mendelian Randomization	4	0.0321208	0.31953	0.919927	-0.594157	0.658399	1.03264	0.552028	1.9317
Red wine liking	Rheumatoid arthritis	Inverse variance weighted	6	-0.0460989	0.10948	0.673704	-0.26068	0.168482	0.954948	0.770527	1.18351
Red wine liking	Rheumatoid arthritis	MR Egger	6	-0.432868	0.378752	0.316847	-1.17522	0.309486	0.648646	0.30875	1.36272
Red wine liking	Rheumatoid arthritis	Weighted median	6	-0.0266996	0.117311	0.81996	-0.25663	0.203231	0.973654	0.773655	1.22536
Red wine liking	Rheumatoid arthritis	Robust adjusted profile score (RAPS)	6	-0.077109	0.120088	0.520806	-0.312482	0.158264	0.925789	0.731629	1.17148
Red wine liking	Rheumatoid arthritis	Debiased inverse-variance weighted method	6	-0.0471939	0.103749	0.649191	-0.250541	0.156154	0.953902	0.778379	1.16901
Red wine liking	Rheumatoid arthritis	Constrained maximum likelihood	6	-0.0575971	0.0964217	0.550276	-0.246584	0.131389	0.94403	0.781466	1.14041
Red wine liking	Rheumatoid arthritis	Bayesian Weighted Mendelian Randomization	6	-0.0707153	0.111584	0.526251	-0.28942	0.14799	0.931727	0.748698	1.1595
Roast chicken liking	Rheumatoid arthritis	Robust adjusted profile score (RAPS)	1	0.623596	0.261372	0.0170394	0.111307	1.13589	1.86563	1.11774	3.11393
Roast chicken liking	Rheumatoid arthritis	Debiased inverse-variance weighted method	1	0.635336	0.253413	0.012172	0.138647	1.13203	1.88766	1.14872	3.10193
Roast chicken liking	Rheumatoid arthritis	Constrained maximum likelihood	1	0.624877	0.225315	0.00554822	0.18326	1.06649	1.86802	1.20113	2.90518
Salad dressing liking	Rheumatoid arthritis	Inverse variance weighted	6	-0.289374	0.18899	0.125731	-0.659795	0.0810474	0.748732	0.516957	1.08442
Salad dressing liking	Rheumatoid arthritis	MR Egger	6	0.125977	1.06983	0.911939	-1.9709	2.22285	1.13426	0.139332	9.23363
Salad dressing liking	Rheumatoid arthritis	Weighted median	6	-0.509731	0.19394	0.00858152	-0.889854	-0.129608	0.600657	0.410716	0.878439
Salad dressing liking	Rheumatoid arthritis	Robust adjusted profile score (RAPS)	6	-0.245899	0.229516	0.283999	-0.695749	0.203952	0.782002	0.498701	1.22624
Salad dressing liking	Rheumatoid arthritis	Debiased inverse-variance weighted method	6	-0.297897	0.185998	0.10924	-0.662452	0.0666583	0.742378	0.515586	1.06893
Salad dressing liking	Rheumatoid arthritis	Constrained maximum likelihood	6	-0.302883	0.145867	0.037854	-0.588782	-0.0169835	0.738686	0.555003	0.98316
Salad dressing liking	Rheumatoid arthritis	Bayesian Weighted Mendelian Randomization	6	-0.25694	0.210399	0.22201	-0.669322	0.155443	0.773415	0.512056	1.16818
Salad leaves liking	Rheumatoid arthritis	Inverse variance weighted	4	0.137739	0.230553	0.550219	-0.314144	0.589623	1.14768	0.730414	1.80331
Salad leaves liking	Rheumatoid arthritis	MR Egger	4	-1.58892	0.863434	0.207095	-3.28125	0.103413	0.204147	0.0375814	1.10895
Salad leaves liking	Rheumatoid arthritis	Weighted median	4	0.188026	0.22593	0.405279	-0.254798	0.630849	1.20686	0.775073	1.87921
Salad leaves liking	Rheumatoid arthritis	Robust adjusted profile score (RAPS)	4	0.0964354	0.226844	0.67075	-0.348178	0.541049	1.10124	0.705973	1.71781
Salad leaves liking	Rheumatoid arthritis	Debiased inverse-variance weighted method	4	0.141954	0.206219	0.491223	-0.262235	0.546144	1.15252	0.76933	1.72658
Salad leaves liking	Rheumatoid arthritis	Constrained maximum likelihood	4	0.15017	0.195239	0.441798	-0.232499	0.53284	1.16203	0.792551	1.70376
Salad leaves liking	Rheumatoid arthritis	Bayesian Weighted Mendelian Randomization	4	0.0881904	0.233392	0.705531	-0.369257	0.545638	1.0922	0.691248	1.72571
F-salad vegetables liking (derived food-liking factor)	Rheumatoid arthritis	Inverse variance weighted	10	0.025129	0.0669462	0.707393	-0.106086	0.156344	1.02545	0.899348	1.16923
F-salad vegetables liking (derived food-liking factor)	Rheumatoid arthritis	MR Egger	10	0.233279	0.444679	0.614083	-0.638292	1.10485	1.26273	0.528194	3.01877
F-salad vegetables liking (derived food-liking factor)	Rheumatoid arthritis	Weighted median	10	0.00733081	0.0797198	0.926732	-0.14892	0.163582	1.00736	0.861638	1.17772
F-salad vegetables liking (derived food-liking factor)	Rheumatoid arthritis	Robust adjusted profile score (RAPS)	10	0.0102342	0.0632525	0.871464	-0.113741	0.134209	1.01029	0.892489	1.14363
F-salad vegetables liking (derived food-liking factor)	Rheumatoid arthritis	Debiased inverse-variance weighted method	10	0.0257711	0.0657105	0.694916	-0.103021	0.154564	1.02611	0.902108	1.16715
F-salad vegetables liking (derived food-liking factor)	Rheumatoid arthritis	Constrained maximum likelihood	10	0.0237847	0.0630849	0.706154	-0.0998616	0.147431	1.02407	0.904963	1.15885
F-salad vegetables liking (derived food-liking factor)	Rheumatoid arthritis	Bayesian Weighted Mendelian Randomization	10	0.0264801	0.0628065	0.673307	-0.0966207	0.149581	1.02683	0.9079	1.16135
Salami liking	Rheumatoid arthritis	Inverse variance weighted	11	0.00181774	0.096572	0.984983	-0.187463	0.191099	1.00182	0.82906	1.21058
Salami liking	Rheumatoid arthritis	MR Egger	11	-0.457597	0.714623	0.537915	-1.85826	0.943063	0.632802	0.155944	2.56783
Salami liking	Rheumatoid arthritis	Weighted median	11	0.0458683	0.0990435	0.643284	-0.148257	0.239994	1.04694	0.862209	1.27124
Salami liking	Rheumatoid arthritis	Robust adjusted profile score (RAPS)	11	-0.0313989	0.0968907	0.745888	-0.221305	0.158507	0.969089	0.801472	1.17176
Salami liking	Rheumatoid arthritis	Debiased inverse-variance weighted method	11	0.00186611	0.0951032	0.984345	-0.184536	0.188268	1.00187	0.83149	1.20716
Salami liking	Rheumatoid arthritis	Constrained maximum likelihood	11	-0.00686991	0.0835825	0.934493	-0.170692	0.156952	0.993154	0.843082	1.16994
Salami liking	Rheumatoid arthritis	Bayesian Weighted Mendelian Randomization	11	-0.00890417	0.0997603	0.928879	-0.204434	0.186626	0.991135	0.815108	1.20518
Salmon liking	Rheumatoid arthritis	Inverse variance weighted	12	0.0714823	0.0872426	0.412586	-0.0995132	0.242478	1.0741	0.905278	1.2744
Salmon liking	Rheumatoid arthritis	MR Egger	12	0.400683	0.761823	0.610386	-1.09249	1.89386	1.49284	0.335381	6.64494
Salmon liking	Rheumatoid arthritis	Weighted median	12	0.0451447	0.112552	0.688345	-0.175456	0.265746	1.04618	0.839074	1.3044
Salmon liking	Rheumatoid arthritis	Robust adjusted profile score (RAPS)	12	0.0496945	0.089671	0.579451	-0.126061	0.22545	1.05095	0.881561	1.25289
Salmon liking	Rheumatoid arthritis	Debiased inverse-variance weighted method	12	0.0735315	0.0861348	0.393283	-0.0952927	0.242356	1.0763	0.909107	1.27425
Salmon liking	Rheumatoid arthritis	Constrained maximum likelihood	12	0.0660795	0.0891652	0.458639	-0.108684	0.240843	1.06831	0.897014	1.27232
Salmon liking	Rheumatoid arthritis	Bayesian Weighted Mendelian Randomization	12	0.0724011	0.094874	0.445387	-0.113552	0.258354	1.07509	0.892658	1.2948
F-salty food liking (derived food-liking factor)	Rheumatoid arthritis	Inverse variance weighted	8	-0.0479708	0.0613928	0.434581	-0.168301	0.072359	0.953162	0.8451	1.07504
F-salty food liking (derived food-liking factor)	Rheumatoid arthritis	MR Egger	8	-0.171258	0.193838	0.410958	-0.55118	0.208663	0.842604	0.576269	1.23203
F-salty food liking (derived food-liking factor)	Rheumatoid arthritis	Weighted median	8	-0.0400848	0.0773461	0.604282	-0.191683	0.111514	0.960708	0.825568	1.11797
F-salty food liking (derived food-liking factor)	Rheumatoid arthritis	Robust adjusted profile score (RAPS)	8	-0.0485544	0.0651543	0.456138	-0.176257	0.079148	0.952606	0.838403	1.08236
F-salty food liking (derived food-liking factor)	Rheumatoid arthritis	Debiased inverse-variance weighted method	8	-0.0492247	0.0630714	0.435121	-0.172845	0.0743953	0.951967	0.841268	1.07723
F-salty food liking (derived food-liking factor)	Rheumatoid arthritis	Constrained maximum likelihood	8	-0.0552452	0.0643773	0.390811	-0.181425	0.0709343	0.946253	0.834081	1.07351
F-salty food liking (derived food-liking factor)	Rheumatoid arthritis	Bayesian Weighted Mendelian Randomization	8	-0.0478001	0.0627693	0.446346	-0.170828	0.0752277	0.953324	0.842967	1.07813
Salty food liking	Rheumatoid arthritis	Inverse variance weighted	13	-0.0935657	0.0817854	0.252607	-0.253865	0.0667337	0.910678	0.775796	1.06901
Salty food liking	Rheumatoid arthritis	MR Egger	13	-0.476643	0.232017	0.0644905	-0.931395	-0.0218907	0.620864	0.394004	0.978347
Salty food liking	Rheumatoid arthritis	Weighted median	13	-0.103729	0.0955812	0.277813	-0.291068	0.08361	0.901469	0.747465	1.0872
Salty food liking	Rheumatoid arthritis	Robust adjusted profile score (RAPS)	13	-0.140906	0.107896	0.191573	-0.352383	0.0705706	0.868571	0.703011	1.07312
Salty food liking	Rheumatoid arthritis	Debiased inverse-variance weighted method	13	-0.0959226	0.08	0.230515	-0.252723	0.0608774	0.908534	0.776683	1.06277
Salty food liking	Rheumatoid arthritis	Constrained maximum likelihood	13	-0.090731	0.0735133	0.217124	-0.234817	0.0533551	0.913263	0.790715	1.0548
Salty food liking	Rheumatoid arthritis	Bayesian Weighted Mendelian Randomization	13	-0.114822	0.0797164	0.149761	-0.271066	0.0414227	0.891525	0.762566	1.04229
Salty pretzels liking	Rheumatoid arthritis	Inverse variance weighted	5	0.0765178	0.153605	0.618381	-0.224548	0.377584	1.07952	0.798877	1.45876
Salty pretzels liking	Rheumatoid arthritis	MR Egger	5	-0.258034	0.456406	0.61135	-1.15259	0.636522	0.772569	0.315817	1.8899
Salty pretzels liking	Rheumatoid arthritis	Weighted median	5	0.0520977	0.15406	0.73524	-0.249861	0.354056	1.05348	0.778909	1.42483
Salty pretzels liking	Rheumatoid arthritis	Robust adjusted profile score (RAPS)	5	0.0267552	0.14018	0.848633	-0.247998	0.301509	1.02712	0.780361	1.3519
Salty pretzels liking	Rheumatoid arthritis	Debiased inverse-variance weighted method	5	0.0785812	0.140715	0.576544	-0.197221	0.354383	1.08175	0.821009	1.4253
Salty pretzels liking	Rheumatoid arthritis	Constrained maximum likelihood	5	0.0727007	0.11241	0.517797	-0.147623	0.293025	1.07541	0.862756	1.34048
Salty pretzels liking	Rheumatoid arthritis	Bayesian Weighted Mendelian Randomization	5	0.0201078	0.149605	0.893082	-0.273118	0.313333	1.02031	0.761003	1.36798
Sardines liking	Rheumatoid arthritis	Inverse variance weighted	16	-0.0368859	0.0785441	0.638627	-0.190832	0.117061	0.963786	0.826271	1.12419
Sardines liking	Rheumatoid arthritis	MR Egger	16	-0.290057	0.376698	0.454097	-1.02838	0.44827	0.748221	0.357584	1.5656
Sardines liking	Rheumatoid arthritis	Weighted median	16	-0.00955277	0.0794487	0.904294	-0.165272	0.146167	0.990493	0.847663	1.15739
Sardines liking	Rheumatoid arthritis	Robust adjusted profile score (RAPS)	16	-0.0589354	0.0846753	0.486419	-0.224899	0.107028	0.942768	0.798597	1.11297
Sardines liking	Rheumatoid arthritis	Debiased inverse-variance weighted method	16	-0.0377266	0.079552	0.63533	-0.193649	0.118195	0.962976	0.823947	1.12546
Sardines liking	Rheumatoid arthritis	Constrained maximum likelihood	16	-0.0510667	0.0694003	0.461835	-0.187091	0.0849578	0.950215	0.829368	1.08867
Sardines liking	Rheumatoid arthritis	Bayesian Weighted Mendelian Randomization	16	-0.0569159	0.0801517	0.477641	-0.214013	0.100181	0.944674	0.807338	1.10537
F-sauces liking (derived food-liking factor)	Rheumatoid arthritis	Inverse variance weighted	8	-0.0764339	0.066116	0.247658	-0.206021	0.0531534	0.926414	0.813816	1.05459
F-sauces liking (derived food-liking factor)	Rheumatoid arthritis	MR Egger	8	-0.253103	0.463733	0.60489	-1.16202	0.655814	0.776388	0.312854	1.92671
F-sauces liking (derived food-liking factor)	Rheumatoid arthritis	Weighted median	8	0.000524948	0.0810714	0.994834	-0.158375	0.159425	1.00053	0.85353	1.17284
F-sauces liking (derived food-liking factor)	Rheumatoid arthritis	Robust adjusted profile score (RAPS)	8	-0.0632869	0.0694305	0.362024	-0.199371	0.0727969	0.938674	0.819246	1.07551
F-sauces liking (derived food-liking factor)	Rheumatoid arthritis	Debiased inverse-variance weighted method	8	-0.0785488	0.0644033	0.222602	-0.204779	0.0476817	0.924457	0.814827	1.04884
F-sauces liking (derived food-liking factor)	Rheumatoid arthritis	Constrained maximum likelihood	8	-0.072663	0.0638403	0.255037	-0.19779	0.0524641	0.929914	0.820542	1.05386
F-sauces liking (derived food-liking factor)	Rheumatoid arthritis	Bayesian Weighted Mendelian Randomization	8	-0.0709798	0.0718188	0.322997	-0.211745	0.0697851	0.931481	0.809171	1.07228
Sausages liking	Rheumatoid arthritis	Inverse variance weighted	2	-0.447495	0.407976	0.272699	-1.24713	0.352137	0.639227	0.287329	1.4221
Sausages liking	Rheumatoid arthritis	Robust adjusted profile score (RAPS)	2	-0.384714	0.316216	0.223749	-1.0045	0.235069	0.680645	0.366229	1.265
Sausages liking	Rheumatoid arthritis	Debiased inverse-variance weighted method	2	-0.461473	0.296007	0.118998	-1.04165	0.118701	0.630355	0.352873	1.12603
Sausages liking	Rheumatoid arthritis	Constrained maximum likelihood	2	-0.457113	0.304167	0.132881	-1.05328	0.139053	0.633109	0.348792	1.14919
Sausages liking	Rheumatoid arthritis	Bayesian Weighted Mendelian Randomization	2	-0.313112	0.377318	0.406631	-1.05266	0.426431	0.731168	0.34901	1.53178
F-savoury food liking (derived food-liking factor)	Rheumatoid arthritis	Inverse variance weighted	21	0.0280668	0.043287	0.516734	-0.0567758	0.112909	1.02846	0.944806	1.11953
F-savoury food liking (derived food-liking factor)	Rheumatoid arthritis	MR Egger	21	-0.181982	0.188901	0.347461	-0.552227	0.188263	0.833616	0.575666	1.20715
F-savoury food liking (derived food-liking factor)	Rheumatoid arthritis	Weighted median	21	0.061119	0.0519273	0.239192	-0.0406586	0.162896	1.06303	0.960157	1.17691
F-savoury food liking (derived food-liking factor)	Rheumatoid arthritis	Robust adjusted profile score (RAPS)	21	0.0333152	0.0453046	0.462121	-0.0554819	0.122112	1.03388	0.946029	1.12988
F-savoury food liking (derived food-liking factor)	Rheumatoid arthritis	Debiased inverse-variance weighted method	21	0.028615	0.043902	0.514535	-0.057433	0.114663	1.02903	0.944185	1.1215
F-savoury food liking (derived food-liking factor)	Rheumatoid arthritis	Constrained maximum likelihood	21	0.0309405	0.0421062	0.462449	-0.0515876	0.113469	1.03142	0.94972	1.12016
F-savoury food liking (derived food-liking factor)	Rheumatoid arthritis	Bayesian Weighted Mendelian Randomization	21	0.0292257	0.0459003	0.524306	-0.0607389	0.11919	1.02966	0.941069	1.12658
Savoury biscuit liking	Rheumatoid arthritis	Inverse variance weighted	2	0.148915	0.511365	0.77089	-0.85336	1.15119	1.16057	0.425981	3.16195
Savoury biscuit liking	Rheumatoid arthritis	Robust adjusted profile score (RAPS)	2	0.0703034	0.431908	0.870696	-0.776237	0.916844	1.07283	0.460134	2.50138
Savoury biscuit liking	Rheumatoid arthritis	Debiased inverse-variance weighted method	2	0.15382	0.378491	0.684447	-0.588023	0.895662	1.16628	0.555424	2.44896
Savoury biscuit liking	Rheumatoid arthritis	Constrained maximum likelihood	2	0.194121	0.264732	0.463392	-0.324754	0.712995	1.21424	0.722705	2.04009
Savoury biscuit liking	Rheumatoid arthritis	Bayesian Weighted Mendelian Randomization	2	0.0517633	0.546107	0.924485	-1.01861	1.12213	1.05313	0.361098	3.0714
F-savour/caloric food liking (derived food-liking factor)	Rheumatoid arthritis	Inverse variance weighted	11	0.100693	0.087501	0.249831	-0.0708092	0.272195	1.10594	0.93164	1.31284
F-savour/caloric food liking (derived food-liking factor)	Rheumatoid arthritis	MR Egger	11	-1.43508	0.743869	0.0857802	-2.89307	0.0228991	0.238095	0.055406	1.02316
F-savour/caloric food liking (derived food-liking factor)	Rheumatoid arthritis	Weighted median	11	0.0151579	0.07934	0.848486	-0.140349	0.170664	1.01527	0.869055	1.18609
F-savour/caloric food liking (derived food-liking factor)	Rheumatoid arthritis	Robust adjusted profile score (RAPS)	11	0.0787287	0.0898463	0.380889	-0.0973701	0.254827	1.08191	0.90722	1.29024
F-savour/caloric food liking (derived food-liking factor)	Rheumatoid arthritis	Debiased inverse-variance weighted method	11	0.103395	0.0862364	0.230538	-0.0656283	0.272419	1.10893	0.936479	1.31314
F-savour/caloric food liking (derived food-liking factor)	Rheumatoid arthritis	Constrained maximum likelihood	11	0.0739692	0.0729986	0.310919	-0.069108	0.217046	1.07677	0.933226	1.2424
F-savour/caloric food liking (derived food-liking factor)	Rheumatoid arthritis	Bayesian Weighted Mendelian Randomization	11	0.0982544	0.090093	0.275454	-0.078328	0.274837	1.10324	0.924661	1.31632
F-seafood liking (derived food-liking factor)	Rheumatoid arthritis	Inverse variance weighted	27	0.04584	0.0462032	0.321131	-0.0447184	0.136398	1.04691	0.956267	1.14614
F-seafood liking (derived food-liking factor)	Rheumatoid arthritis	MR Egger	27	0.184517	0.275012	0.50841	-0.354506	0.72354	1.20264	0.70152	2.06172
F-seafood liking (derived food-liking factor)	Rheumatoid arthritis	Weighted median	27	0.029004	0.0551961	0.599255	-0.0791803	0.137188	1.02943	0.923873	1.14704
F-seafood liking (derived food-liking factor)	Rheumatoid arthritis	Robust adjusted profile score (RAPS)	27	0.0402249	0.0500821	0.421872	-0.0579361	0.138386	1.04104	0.94371	1.14842
F-seafood liking (derived food-liking factor)	Rheumatoid arthritis	Debiased inverse-variance weighted method	27	0.0468546	0.0468018	0.316764	-0.0448768	0.138586	1.04797	0.956115	1.14865
F-seafood liking (derived food-liking factor)	Rheumatoid arthritis	Constrained maximum likelihood	27	0.042471	0.0449254	0.344471	-0.0455827	0.130525	1.04339	0.955441	1.13943
F-seafood liking (derived food-liking factor)	Rheumatoid arthritis	Bayesian Weighted Mendelian Randomization	27	0.0449271	0.0483889	0.353169	-0.0499151	0.139769	1.04595	0.95131	1.15001
F-sharp flavour liking (derived food-liking factor)	Rheumatoid arthritis	Inverse variance weighted	43	-0.0083533	0.0418771	0.841894	-0.0904323	0.0737257	0.991681	0.913536	1.07651
F-sharp flavour liking (derived food-liking factor)	Rheumatoid arthritis	MR Egger	43	0.169996	0.162975	0.303024	-0.149436	0.489428	1.1853	0.861194	1.63138
F-sharp flavour liking (derived food-liking factor)	Rheumatoid arthritis	Weighted median	43	0.0194367	0.0499518	0.697196	-0.0784689	0.117342	1.01963	0.924531	1.1245
F-sharp flavour liking (derived food-liking factor)	Rheumatoid arthritis	Robust adjusted profile score (RAPS)	43	0.00415823	0.0415806	0.920341	-0.0773397	0.0856562	1.00417	0.925575	1.08943
F-sharp flavour liking (derived food-liking factor)	Rheumatoid arthritis	Debiased inverse-variance weighted method	43	-0.00854912	0.0425848	0.84089	-0.0920154	0.0749171	0.991487	0.912091	1.07779
F-sharp flavour liking (derived food-liking factor)	Rheumatoid arthritis	Constrained maximum likelihood	43	-0.0011413	0.0371365	0.975483	-0.0739288	0.0716463	0.998859	0.928738	1.07428
F-sharp flavour liking (derived food-liking factor)	Rheumatoid arthritis	Bayesian Weighted Mendelian Randomization	43	-0.00430451	0.0431714	0.920577	-0.0889204	0.0803113	0.995705	0.914918	1.08362
Shellfish liking	Rheumatoid arthritis	Inverse variance weighted	30	0.0175612	0.0458065	0.701439	-0.0722195	0.107342	1.01772	0.930327	1.11331
Shellfish liking	Rheumatoid arthritis	MR Egger	30	0.0345695	0.133617	0.797743	-0.22732	0.296459	1.03517	0.796666	1.34509
Shellfish liking	Rheumatoid arthritis	Weighted median	30	-0.0136144	0.050414	0.787121	-0.112426	0.0851971	0.986478	0.893664	1.08893
Shellfish liking	Rheumatoid arthritis	Robust adjusted profile score (RAPS)	30	0.00796565	0.0409059	0.845603	-0.0722098	0.0881411	1.008	0.930336	1.09214
Shellfish liking	Rheumatoid arthritis	Debiased inverse-variance weighted method	30	0.0180087	0.0455257	0.692421	-0.0712218	0.107239	1.01817	0.931255	1.1132
Shellfish liking	Rheumatoid arthritis	Constrained maximum likelihood	30	0.0159813	0.0384549	0.677713	-0.0593903	0.0913529	1.01611	0.942339	1.09566
Shellfish liking	Rheumatoid arthritis	Bayesian Weighted Mendelian Randomization	30	0.0172641	0.0469133	0.712873	-0.074686	0.109214	1.01741	0.928035	1.1154
F-small fish liking (derived food-liking factor)	Rheumatoid arthritis	Inverse variance weighted	28	0.012943	0.0444107	0.770717	-0.0741021	0.099988	1.01303	0.928577	1.10516
F-small fish liking (derived food-liking factor)	Rheumatoid arthritis	MR Egger	28	0.175801	0.161054	0.285039	-0.139866	0.491467	1.1922	0.869475	1.63471
F-small fish liking (derived food-liking factor)	Rheumatoid arthritis	Weighted median	28	0.0149238	0.0531035	0.778686	-0.0891591	0.119007	1.01504	0.9147	1.12638
F-small fish liking (derived food-liking factor)	Rheumatoid arthritis	Robust adjusted profile score (RAPS)	28	-0.000566788	0.04063	0.98887	-0.0802015	0.079068	0.999433	0.92293	1.08228
F-small fish liking (derived food-liking factor)	Rheumatoid arthritis	Debiased inverse-variance weighted method	28	0.0132268	0.0448897	0.76826	-0.0747571	0.101211	1.01331	0.927969	1.10651
F-small fish liking (derived food-liking factor)	Rheumatoid arthritis	Constrained maximum likelihood	28	-0.00448765	0.0434049	0.917653	-0.0895613	0.080586	0.995522	0.914332	1.08392
F-small fish liking (derived food-liking factor)	Rheumatoid arthritis	Bayesian Weighted Mendelian Randomization	28	0.0166235	0.0446453	0.709636	-0.0708813	0.104128	1.01676	0.931572	1.10974
Smoked fish liking	Rheumatoid arthritis	Inverse variance weighted	7	0.0651697	0.118985	0.583889	-0.168041	0.29838	1.06734	0.845319	1.34767
Smoked fish liking	Rheumatoid arthritis	MR Egger	7	0.0929185	0.839268	0.91615	-1.55205	1.73788	1.09737	0.211814	5.6853
Smoked fish liking	Rheumatoid arthritis	Weighted median	7	0.110062	0.118513	0.353049	-0.122224	0.342349	1.11635	0.88495	1.40825
Smoked fish liking	Rheumatoid arthritis	Robust adjusted profile score (RAPS)	7	0.0836732	0.114105	0.463376	-0.139973	0.307319	1.08727	0.869382	1.35977
Smoked fish liking	Rheumatoid arthritis	Debiased inverse-variance weighted method	7	0.0664623	0.112514	0.55472	-0.154065	0.28699	1.06872	0.857216	1.33241
Smoked fish liking	Rheumatoid arthritis	Constrained maximum likelihood	7	0.0568982	0.0978769	0.561022	-0.13494	0.248737	1.05855	0.873768	1.2824
Smoked fish liking	Rheumatoid arthritis	Bayesian Weighted Mendelian Randomization	7	0.0740228	0.120761	0.539895	-0.162668	0.310714	1.07683	0.849873	1.3644
F-sodas liking (derived food-liking factor)	Rheumatoid arthritis	Robust adjusted profile score (RAPS)	1	-0.379433	0.163597	0.0203781	-0.700083	-0.0587825	0.684249	0.496544	0.942912
F-sodas liking (derived food-liking factor)	Rheumatoid arthritis	Debiased inverse-variance weighted method	1	-0.389639	0.158613	0.0140282	-0.700521	-0.0787577	0.677301	0.496327	0.924264
F-sodas liking (derived food-liking factor)	Rheumatoid arthritis	Constrained maximum likelihood	1	-0.377767	0.146107	0.00972245	-0.664137	-0.0913969	0.68539	0.514718	0.912655
Soft cheese liking	Rheumatoid arthritis	Inverse variance weighted	3	0.383056	0.144695	0.00811284	0.0994541	0.666658	1.46676	1.10457	1.94772
Soft cheese liking	Rheumatoid arthritis	MR Egger	3	2.05572	1.31364	0.361992	-0.519018	4.63046	7.81248	0.595105	102.562
Soft cheese liking	Rheumatoid arthritis	Weighted median	3	0.45781	0.182741	0.0122368	0.0996376	0.815982	1.58061	1.10477	2.2614
Soft cheese liking	Rheumatoid arthritis	Robust adjusted profile score (RAPS)	3	0.388374	0.158144	0.0140565	0.0784107	0.698337	1.47458	1.08157	2.01041
Soft cheese liking	Rheumatoid arthritis	Debiased inverse-variance weighted method	3	0.393283	0.153347	0.0103279	0.0927217	0.693843	1.48184	1.09716	2.00139
Soft cheese liking	Rheumatoid arthritis	Constrained maximum likelihood	3	0.399624	0.147638	0.00679385	0.110254	0.688994	1.49126	1.11656	1.99171
Soft cheese liking	Rheumatoid arthritis	Bayesian Weighted Mendelian Randomization	3	0.391892	0.153715	0.0107887	0.0906105	0.693174	1.47978	1.09484	2.00005
Soya milk liking	Rheumatoid arthritis	Inverse variance weighted	3	-0.0952996	0.223509	0.669831	-0.533377	0.342777	0.909101	0.586621	1.40886
Soya milk liking	Rheumatoid arthritis	MR Egger	3	0.835605	0.801832	0.486871	-0.735985	2.4072	2.30621	0.479033	11.1028
Soya milk liking	Rheumatoid arthritis	Weighted median	3	0.0108699	0.166349	0.9479	-0.315175	0.336914	1.01093	0.729661	1.40062
Soya milk liking	Rheumatoid arthritis	Robust adjusted profile score (RAPS)	3	-0.0214162	0.208237	0.918086	-0.429561	0.386729	0.978812	0.650795	1.47216
Soya milk liking	Rheumatoid arthritis	Debiased inverse-variance weighted method	3	-0.0979158	0.185759	0.598116	-0.462004	0.266172	0.906725	0.63002	1.30496
Soya milk liking	Rheumatoid arthritis	Constrained maximum likelihood	3	-0.0912916	0.135806	0.501443	-0.357471	0.174888	0.912752	0.699443	1.19111
Soya milk liking	Rheumatoid arthritis	Bayesian Weighted Mendelian Randomization	3	-0.0169037	0.220735	0.938958	-0.449544	0.415737	0.983238	0.637919	1.51549
Spicy food liking	Rheumatoid arthritis	Inverse variance weighted	14	0.0519474	0.0838329	0.535486	-0.112365	0.21626	1.05332	0.893718	1.24142
Spicy food liking	Rheumatoid arthritis	MR Egger	14	0.0901047	0.546269	0.871733	-0.980583	1.16079	1.09429	0.375092	3.19246
Spicy food liking	Rheumatoid arthritis	Weighted median	14	0.0449406	0.086581	0.60372	-0.124758	0.214639	1.04597	0.88271	1.23941
Spicy food liking	Rheumatoid arthritis	Robust adjusted profile score (RAPS)	14	0.0366825	0.0843931	0.663807	-0.128728	0.202093	1.03736	0.879213	1.22396
Spicy food liking	Rheumatoid arthritis	Debiased inverse-variance weighted method	14	0.0532036	0.0831803	0.522421	-0.10983	0.216237	1.05464	0.895987	1.2414
Spicy food liking	Rheumatoid arthritis	Constrained maximum likelihood	14	0.0307794	0.0727399	0.672191	-0.111791	0.17335	1.03126	0.894231	1.18928
Spicy food liking	Rheumatoid arthritis	Bayesian Weighted Mendelian Randomization	14	0.0561352	0.0868425	0.518019	-0.114076	0.226347	1.05774	0.89219	1.25401
Spinach liking	Rheumatoid arthritis	Inverse variance weighted	5	0.00221762	0.146485	0.987921	-0.284894	0.289329	1.00222	0.752094	1.33553
Spinach liking	Rheumatoid arthritis	MR Egger	5	0.553301	0.460603	0.315841	-0.34948	1.45608	1.73898	0.705054	4.28912
Spinach liking	Rheumatoid arthritis	Weighted median	5	0.109798	0.164566	0.504647	-0.212751	0.432346	1.11605	0.808357	1.54087
Spinach liking	Rheumatoid arthritis	Robust adjusted profile score (RAPS)	5	0.0414811	0.137101	0.762225	-0.227236	0.310198	1.04235	0.796733	1.3637
Spinach liking	Rheumatoid arthritis	Debiased inverse-variance weighted method	5	0.00227997	0.134799	0.986505	-0.261926	0.266486	1.00228	0.769568	1.30537
Spinach liking	Rheumatoid arthritis	Constrained maximum likelihood	5	-0.00134997	0.133479	0.991931	-0.262968	0.260268	0.998651	0.768766	1.29728
Spinach liking	Rheumatoid arthritis	Bayesian Weighted Mendelian Randomization	5	0.0101964	0.15219	0.946583	-0.288095	0.308488	1.01025	0.74969	1.36136
Spirits liking	Rheumatoid arthritis	Inverse variance weighted	2	-0.0987263	0.163751	0.546573	-0.419679	0.222226	0.905991	0.657258	1.24885
Spirits liking	Rheumatoid arthritis	Robust adjusted profile score (RAPS)	2	-0.0987667	0.177074	0.577001	-0.445831	0.248298	0.905954	0.640292	1.28184
Spirits liking	Rheumatoid arthritis	Debiased inverse-variance weighted method	2	-0.101993	0.169711	0.547853	-0.434627	0.230641	0.903036	0.647506	1.25941
Spirits liking	Rheumatoid arthritis	Constrained maximum likelihood	2	-0.0801325	0.164839	0.626878	-0.403217	0.242952	0.922994	0.668167	1.27501
Spirits liking	Rheumatoid arthritis	Bayesian Weighted Mendelian Randomization	2	-0.100441	0.169859	0.554304	-0.433364	0.232481	0.904438	0.648324	1.26173
Strawberries liking	Rheumatoid arthritis	Inverse variance weighted	5	0.180059	0.213659	0.399375	-0.238713	0.59883	1.19729	0.787641	1.81999
Strawberries liking	Rheumatoid arthritis	MR Egger	5	0.209849	2.50018	0.938396	-4.6905	5.1102	1.23349	0.00918208	165.703
Strawberries liking	Rheumatoid arthritis	Weighted median	5	0.271776	0.24677	0.270753	-0.211894	0.755445	1.31229	0.809051	2.12856
Strawberries liking	Rheumatoid arthritis	Robust adjusted profile score (RAPS)	5	0.19181	0.21323	0.368362	-0.226121	0.609742	1.21144	0.797621	1.83996
Strawberries liking	Rheumatoid arthritis	Debiased inverse-variance weighted method	5	0.185186	0.196537	0.346068	-0.200027	0.570398	1.20344	0.818709	1.76897
Strawberries liking	Rheumatoid arthritis	Constrained maximum likelihood	5	0.18362	0.204649	0.369587	-0.217491	0.584732	1.20156	0.804535	1.79451
Strawberries liking	Rheumatoid arthritis	Bayesian Weighted Mendelian Randomization	5	0.176878	0.221228	0.423984	-0.256729	0.610486	1.19349	0.773578	1.84133
F-strong alcohol liking (derived food-liking factor)	Rheumatoid arthritis	Inverse variance weighted	5	0.129707	0.113822	0.254469	-0.0933837	0.352798	1.13849	0.910844	1.42304
F-strong alcohol liking (derived food-liking factor)	Rheumatoid arthritis	MR Egger	5	-1.51478	1.00045	0.227228	-3.47566	0.446106	0.219857	0.0309415	1.56222
F-strong alcohol liking (derived food-liking factor)	Rheumatoid arthritis	Weighted median	5	-0.000964682	0.0895753	0.991407	-0.176532	0.174603	0.999036	0.838172	1.19077
F-strong alcohol liking (derived food-liking factor)	Rheumatoid arthritis	Robust adjusted profile score (RAPS)	5	0.132734	0.113111	0.2406	-0.0889629	0.354431	1.14195	0.914879	1.42537
F-strong alcohol liking (derived food-liking factor)	Rheumatoid arthritis	Debiased inverse-variance weighted method	5	0.13344	0.104924	0.203453	-0.0722115	0.339092	1.14275	0.930334	1.40367
F-strong alcohol liking (derived food-liking factor)	Rheumatoid arthritis	Constrained maximum likelihood	5	0.125796	0.0767692	0.10129	-0.0246713	0.276264	1.13405	0.975631	1.3182
F-strong alcohol liking (derived food-liking factor)	Rheumatoid arthritis	Bayesian Weighted Mendelian Randomization	5	0.133701	0.117114	0.253609	-0.0958432	0.363245	1.14305	0.908606	1.43799
F-strong flavour liking (derived food-liking factor)	Rheumatoid arthritis	Inverse variance weighted	41	-0.00667954	0.0534551	0.900558	-0.111452	0.0980925	0.993343	0.894535	1.10306
F-strong flavour liking (derived food-liking factor)	Rheumatoid arthritis	MR Egger	41	0.28778	0.309075	0.357529	-0.318006	0.893566	1.33346	0.727598	2.44383
F-strong flavour liking (derived food-liking factor)	Rheumatoid arthritis	Weighted median	41	-0.0201147	0.054675	0.712951	-0.127278	0.0870484	0.980086	0.880489	1.09095
F-strong flavour liking (derived food-liking factor)	Rheumatoid arthritis	Robust adjusted profile score (RAPS)	41	-0.0142432	0.0540003	0.791964	-0.120084	0.0915974	0.985858	0.886846	1.09592
F-strong flavour liking (derived food-liking factor)	Rheumatoid arthritis	Debiased inverse-variance weighted method	41	-0.00685235	0.0542833	0.899547	-0.113248	0.0995428	0.993171	0.89293	1.10467
F-strong flavour liking (derived food-liking factor)	Rheumatoid arthritis	Constrained maximum likelihood	41	-0.0319887	0.046648	0.492873	-0.123419	0.0594413	0.968518	0.883894	1.06124
F-strong flavour liking (derived food-liking factor)	Rheumatoid arthritis	Bayesian Weighted Mendelian Randomization	41	-0.00307321	0.0542565	0.95483	-0.109416	0.10327	0.996932	0.896357	1.10879
F-strong vegetable liking (derived food-liking factor)	Rheumatoid arthritis	Inverse variance weighted	24	-0.0130408	0.0613529	0.831675	-0.133293	0.107211	0.987044	0.875209	1.11317
F-strong vegetable liking (derived food-liking factor)	Rheumatoid arthritis	MR Egger	24	0.228382	0.283995	0.429899	-0.328248	0.785012	1.25657	0.720185	2.19243
F-strong vegetable liking (derived food-liking factor)	Rheumatoid arthritis	Weighted median	24	-0.0159996	0.0645048	0.804106	-0.142429	0.11043	0.984128	0.867249	1.11676
F-strong vegetable liking (derived food-liking factor)	Rheumatoid arthritis	Robust adjusted profile score (RAPS)	24	-0.00858709	0.0615268	0.889002	-0.12918	0.112005	0.99145	0.878816	1.11852
F-strong vegetable liking (derived food-liking factor)	Rheumatoid arthritis	Debiased inverse-variance weighted method	24	-0.0133575	0.062315	0.830271	-0.135495	0.10878	0.986731	0.873284	1.11492
F-strong vegetable liking (derived food-liking factor)	Rheumatoid arthritis	Constrained maximum likelihood	24	-0.0276205	0.0599993	0.645267	-0.145219	0.0899782	0.972757	0.864833	1.09415
F-strong vegetable liking (derived food-liking factor)	Rheumatoid arthritis	Bayesian Weighted Mendelian Randomization	24	-0.00448237	0.0632719	0.943523	-0.128495	0.119531	0.995528	0.879418	1.12697
F-sweetened coffee drink liking (derived food-liking factor)	Rheumatoid arthritis	Inverse variance weighted	4	-0.00910063	0.120171	0.939633	-0.244635	0.226434	0.990941	0.78299	1.25412
F-sweetened coffee drink liking (derived food-liking factor)	Rheumatoid arthritis	MR Egger	4	-0.671197	0.760796	0.470715	-2.16236	0.819963	0.511097	0.115054	2.27042
F-sweetened coffee drink liking (derived food-liking factor)	Rheumatoid arthritis	Weighted median	4	0.0211364	0.133648	0.874339	-0.240814	0.283087	1.02136	0.785988	1.32722
F-sweetened coffee drink liking (derived food-liking factor)	Rheumatoid arthritis	Robust adjusted profile score (RAPS)	4	-0.00918697	0.128509	0.943009	-0.261066	0.242692	0.990855	0.77023	1.27468
F-sweetened coffee drink liking (derived food-liking factor)	Rheumatoid arthritis	Debiased inverse-variance weighted method	4	-0.00938103	0.123876	0.939635	-0.252178	0.233416	0.990663	0.777106	1.26291
F-sweetened coffee drink liking (derived food-liking factor)	Rheumatoid arthritis	Constrained maximum likelihood	4	-0.0164373	0.11907	0.890203	-0.249815	0.21694	0.983697	0.778945	1.24227
F-sweetened coffee drink liking (derived food-liking factor)	Rheumatoid arthritis	Bayesian Weighted Mendelian Randomization	4	-0.00833251	0.123663	0.946279	-0.250712	0.234047	0.991702	0.778246	1.2637
F-sweet food liking (derived food-liking factor)	Rheumatoid arthritis	Inverse variance weighted	13	0.0303214	0.105803	0.774431	-0.177052	0.237695	1.03079	0.837736	1.26832
F-sweet food liking (derived food-liking factor)	Rheumatoid arthritis	MR Egger	13	0.465926	0.417964	0.288719	-0.353283	1.28514	1.59349	0.702379	3.61516
F-sweet food liking (derived food-liking factor)	Rheumatoid arthritis	Weighted median	13	-0.00384073	0.102054	0.969979	-0.203867	0.196185	0.996167	0.815571	1.21675
F-sweet food liking (derived food-liking factor)	Rheumatoid arthritis	Robust adjusted profile score (RAPS)	13	0.0559074	0.110097	0.611593	-0.159883	0.271698	1.0575	0.852243	1.31219
F-sweet food liking (derived food-liking factor)	Rheumatoid arthritis	Debiased inverse-variance weighted method	13	0.0309401	0.105149	0.768567	-0.175152	0.237032	1.03142	0.839329	1.26748
F-sweet food liking (derived food-liking factor)	Rheumatoid arthritis	Constrained maximum likelihood	13	0.0537028	0.0843202	0.524195	-0.111565	0.21897	1.05517	0.894433	1.24479
F-sweet food liking (derived food-liking factor)	Rheumatoid arthritis	Bayesian Weighted Mendelian Randomization	13	0.0347329	0.109432	0.750946	-0.179754	0.24922	1.03534	0.835475	1.28302
Tea difference liking	Rheumatoid arthritis	Inverse variance weighted	2	-0.15658	0.177268	0.377078	-0.504025	0.190866	0.855064	0.604094	1.2103
Tea difference liking	Rheumatoid arthritis	Robust adjusted profile score (RAPS)	2	-0.146958	0.147162	0.317981	-0.435396	0.141479	0.86333	0.647009	1.15198
Tea difference liking	Rheumatoid arthritis	Debiased inverse-variance weighted method	2	-0.159969	0.128564	0.213397	-0.411954	0.0920159	0.85217	0.662355	1.09638
Tea difference liking	Rheumatoid arthritis	Constrained maximum likelihood	2	-0.156732	0.0865787	0.0702514	-0.326427	0.012962	0.854933	0.721497	1.01305
Tea difference liking	Rheumatoid arthritis	Bayesian Weighted Mendelian Randomization	2	-0.146057	0.184024	0.427379	-0.506745	0.21463	0.864108	0.602454	1.2394
Tea max liking	Rheumatoid arthritis	Robust adjusted profile score (RAPS)	1	-0.161662	0.216507	0.455256	-0.586017	0.262693	0.850729	0.55654	1.30043
Tea max liking	Rheumatoid arthritis	Debiased inverse-variance weighted method	1	-0.166083	0.208238	0.425124	-0.57423	0.242064	0.846976	0.563139	1.27388
Tea max liking	Rheumatoid arthritis	Constrained maximum likelihood	1	-0.159295	0.189814	0.40135	-0.531331	0.212742	0.852745	0.587822	1.23706
Tea with sugar liking	Rheumatoid arthritis	Inverse variance weighted	6	-0.159955	0.146545	0.275049	-0.447184	0.127273	0.852182	0.639426	1.13573
Tea with sugar liking	Rheumatoid arthritis	MR Egger	6	-1.20431	0.467139	0.0614537	-2.1199	-0.288716	0.299899	0.120044	0.749225
Tea with sugar liking	Rheumatoid arthritis	Weighted median	6	-0.190258	0.136483	0.163318	-0.457765	0.0772498	0.826746	0.632696	1.08031
Tea with sugar liking	Rheumatoid arthritis	Robust adjusted profile score (RAPS)	6	-0.310542	0.270771	0.25143	-0.841253	0.220169	0.733049	0.43117	1.24629
Tea with sugar liking	Rheumatoid arthritis	Debiased inverse-variance weighted method	6	-0.163673	0.143008	0.252415	-0.443967	0.116622	0.84902	0.641486	1.12369
Tea with sugar liking	Rheumatoid arthritis	Constrained maximum likelihood	6	-0.148731	0.112543	0.186318	-0.369316	0.071853	0.861801	0.691207	1.0745
Tea with sugar liking	Rheumatoid arthritis	Bayesian Weighted Mendelian Randomization	6	-0.178428	0.143064	0.21233	-0.458834	0.101979	0.836584	0.63202	1.10736
Tinned tuna liking	Rheumatoid arthritis	Inverse variance weighted	3	0.184932	0.354705	0.60211	-0.51029	0.880153	1.20314	0.600322	2.41127
Tinned tuna liking	Rheumatoid arthritis	MR Egger	3	2.44783	3.10295	0.57479	-3.63396	8.52962	11.5632	0.0264114	5062.51
Tinned tuna liking	Rheumatoid arthritis	Weighted median	3	0.279536	0.206288	0.175393	-0.124788	0.68386	1.32252	0.882684	1.98151
Tinned tuna liking	Rheumatoid arthritis	Robust adjusted profile score (RAPS)	3	0.198682	0.278291	0.475265	-0.346767	0.744132	1.21979	0.70697	2.10461
Tinned tuna liking	Rheumatoid arthritis	Debiased inverse-variance weighted method	3	0.190238	0.298731	0.524242	-0.395274	0.77575	1.20954	0.673495	2.17222
Tinned tuna liking	Rheumatoid arthritis	Constrained maximum likelihood	3	0.142991	0.234574	0.542143	-0.316774	0.602756	1.15372	0.728495	1.82715
Tinned tuna liking	Rheumatoid arthritis	Bayesian Weighted Mendelian Randomization	3	0.185955	0.346425	0.591417	-0.493037	0.864948	1.20437	0.610769	2.37488
Tomatoes liking	Rheumatoid arthritis	Inverse variance weighted	4	0.269755	0.173437	0.119864	-0.0701826	0.609692	1.30964	0.932224	1.83986
Tomatoes liking	Rheumatoid arthritis	MR Egger	4	1.08868	1.87935	0.620952	-2.59485	4.7722	2.97034	0.0746571	118.179
Tomatoes liking	Rheumatoid arthritis	Weighted median	4	0.290882	0.197041	0.139876	-0.0953176	0.677081	1.33761	0.909084	1.96813
Tomatoes liking	Rheumatoid arthritis	Robust adjusted profile score (RAPS)	4	0.270134	0.187417	0.149487	-0.0972046	0.637472	1.31014	0.90737	1.89169
Tomatoes liking	Rheumatoid arthritis	Debiased inverse-variance weighted method	4	0.277693	0.180226	0.123364	-0.0755493	0.630936	1.32008	0.927234	1.87937
Tomatoes liking	Rheumatoid arthritis	Constrained maximum likelihood	4	0.281971	0.173221	0.103565	-0.0575418	0.621484	1.32574	0.944082	1.86169
Tomatoes liking	Rheumatoid arthritis	Bayesian Weighted Mendelian Randomization	4	0.271914	0.178887	0.128502	-0.0787038	0.622532	1.31247	0.924314	1.86364
Turnip liking	Rheumatoid arthritis	Inverse variance weighted	3	0.0521729	0.234335	0.823814	-0.407124	0.511469	1.05356	0.665562	1.66774
Turnip liking	Rheumatoid arthritis	MR Egger	3	-0.720112	3.84309	0.882079	-8.25257	6.81235	0.486698	0.000260587	909.005
Turnip liking	Rheumatoid arthritis	Weighted median	3	0.11846	0.196262	0.54612	-0.266212	0.503133	1.12576	0.766276	1.6539
Turnip liking	Rheumatoid arthritis	Robust adjusted profile score (RAPS)	3	0.0418803	0.228498	0.854574	-0.405975	0.489735	1.04277	0.666327	1.63188
Turnip liking	Rheumatoid arthritis	Debiased inverse-variance weighted method	3	0.0534585	0.198033	0.787201	-0.334687	0.441604	1.05491	0.715562	1.5552
Turnip liking	Rheumatoid arthritis	Constrained maximum likelihood	3	0.0484329	0.159831	0.76187	-0.264835	0.361701	1.04962	0.767333	1.43577
Turnip liking	Rheumatoid arthritis	Bayesian Weighted Mendelian Randomization	3	0.0396816	0.248499	0.873129	-0.447376	0.526739	1.04048	0.639304	1.6934
Vegetables liking	Rheumatoid arthritis	Inverse variance weighted	2	0.0239462	0.303051	0.937019	-0.570033	0.617925	1.02424	0.565507	1.85508
Vegetables liking	Rheumatoid arthritis	Robust adjusted profile score (RAPS)	2	0.0241334	0.319753	0.939837	-0.602582	0.650849	1.02443	0.547396	1.91717
Vegetables liking	Rheumatoid arthritis	Debiased inverse-variance weighted method	2	0.0244556	0.309507	0.937021	-0.582179	0.63109	1.02476	0.55868	1.87966
Vegetables liking	Rheumatoid arthritis	Constrained maximum likelihood	2	0.0353158	0.319369	0.91195	-0.590647	0.661279	1.03595	0.553969	1.93727
Vegetables liking	Rheumatoid arthritis	Bayesian Weighted Mendelian Randomization	2	0.0249066	0.311001	0.936169	-0.584655	0.634468	1.02522	0.557298	1.88602
F-vegetarian liking (derived food-liking factor)	Rheumatoid arthritis	Inverse variance weighted	13	0.049443	0.0706417	0.483982	-0.0890148	0.187901	1.05069	0.914832	1.20671
F-vegetarian liking (derived food-liking factor)	Rheumatoid arthritis	MR Egger	13	0.047924	0.460679	0.919019	-0.855007	0.950855	1.04909	0.42528	2.58792
F-vegetarian liking (derived food-liking factor)	Rheumatoid arthritis	Weighted median	13	0.0104613	0.0719311	0.884367	-0.130524	0.151446	1.01052	0.877636	1.16352
F-vegetarian liking (derived food-liking factor)	Rheumatoid arthritis	Robust adjusted profile score (RAPS)	13	0.0398812	0.0688432	0.562383	-0.0950514	0.174814	1.04069	0.909326	1.19102
F-vegetarian liking (derived food-liking factor)	Rheumatoid arthritis	Debiased inverse-variance weighted method	13	0.0507424	0.0705897	0.472242	-0.0876135	0.189098	1.05205	0.916115	1.20816
F-vegetarian liking (derived food-liking factor)	Rheumatoid arthritis	Constrained maximum likelihood	13	0.0336512	0.0622686	0.588907	-0.0883952	0.155698	1.03422	0.915399	1.16847
F-vegetarian liking (derived food-liking factor)	Rheumatoid arthritis	Bayesian Weighted Mendelian Randomization	13	0.0606046	0.0739578	0.412531	-0.0843528	0.205562	1.06248	0.919107	1.22822
Vinegar liking	Rheumatoid arthritis	Inverse variance weighted	11	-0.0346044	0.11894	0.771098	-0.267727	0.198518	0.965988	0.765117	1.21959
Vinegar liking	Rheumatoid arthritis	MR Egger	11	0.383099	0.681558	0.587776	-0.952755	1.71895	1.46682	0.385677	5.57868
Vinegar liking	Rheumatoid arthritis	Weighted median	11	-0.0204991	0.118212	0.862329	-0.252194	0.211196	0.97971	0.777094	1.23515
Vinegar liking	Rheumatoid arthritis	Robust adjusted profile score (RAPS)	11	-0.0438192	0.126028	0.72807	-0.290834	0.203196	0.957127	0.747639	1.22531
Vinegar liking	Rheumatoid arthritis	Debiased inverse-variance weighted method	11	-0.035431	0.11967	0.767174	-0.269984	0.199122	0.965189	0.763392	1.22033
Vinegar liking	Rheumatoid arthritis	Constrained maximum likelihood	11	-0.0379896	0.0907372	0.675452	-0.215834	0.139855	0.962723	0.805869	1.15011
Vinegar liking	Rheumatoid arthritis	Bayesian Weighted Mendelian Randomization	11	-0.0153058	0.124763	0.902362	-0.259842	0.22923	0.984811	0.771173	1.25763
White bread liking	Rheumatoid arthritis	Inverse variance weighted	4	0.216232	0.313261	0.490029	-0.397759	0.830224	1.24139	0.671824	2.29383
White bread liking	Rheumatoid arthritis	MR Egger	4	-0.358106	2.96831	0.915001	-6.17599	5.45978	0.698999	0.00207874	235.046
White bread liking	Rheumatoid arthritis	Weighted median	4	-0.127634	0.214954	0.552663	-0.548943	0.293675	0.880175	0.57756	1.34135
White bread liking	Rheumatoid arthritis	Robust adjusted profile score (RAPS)	4	0.170473	0.296519	0.565349	-0.410705	0.751651	1.18587	0.663183	2.1205
White bread liking	Rheumatoid arthritis	Debiased inverse-variance weighted method	4	0.222851	0.299412	0.456698	-0.363997	0.809699	1.24963	0.694894	2.24723
White bread liking	Rheumatoid arthritis	Constrained maximum likelihood	4	0.0120451	0.246994	0.961105	-0.472064	0.496154	1.01212	0.623714	1.64239
White bread liking	Rheumatoid arthritis	Bayesian Weighted Mendelian Randomization	4	0.188072	0.314214	0.549475	-0.427787	0.80393	1.20692	0.65195	2.23431
White wine liking	Rheumatoid arthritis	Inverse variance weighted	5	-0.119754	0.168124	0.476284	-0.449278	0.20977	0.887139	0.638089	1.23339
White wine liking	Rheumatoid arthritis	MR Egger	5	-0.343776	0.489185	0.532834	-1.30258	0.615027	0.709088	0.27183	1.84971
White wine liking	Rheumatoid arthritis	Weighted median	5	-0.211734	0.166709	0.204055	-0.538484	0.115015	0.80918	0.583633	1.12189
White wine liking	Rheumatoid arthritis	Robust adjusted profile score (RAPS)	5	-0.168725	0.160789	0.294014	-0.483871	0.146421	0.844741	0.616393	1.15768
White wine liking	Rheumatoid arthritis	Debiased inverse-variance weighted method	5	-0.122925	0.156502	0.432189	-0.429669	0.183819	0.88433	0.650724	1.2018
White wine liking	Rheumatoid arthritis	Constrained maximum likelihood	5	-0.130987	0.132038	0.321178	-0.389781	0.127807	0.877229	0.677205	1.13633
White wine liking	Rheumatoid arthritis	Bayesian Weighted Mendelian Randomization	5	-0.155801	0.164733	0.344262	-0.478677	0.167076	0.85573	0.619603	1.18184
F-whole food liking (derived food-liking factor)	Rheumatoid arthritis	Robust adjusted profile score (RAPS)	1	0.0962477	0.148854	0.517898	-0.195507	0.388002	1.10103	0.822418	1.47403
F-whole food liking (derived food-liking factor)	Rheumatoid arthritis	Debiased inverse-variance weighted method	1	0.0993556	0.142792	0.486551	-0.180517	0.379228	1.10446	0.834838	1.46116
F-whole food liking (derived food-liking factor)	Rheumatoid arthritis	Constrained maximum likelihood	1	0.0980291	0.127704	0.442708	-0.15227	0.348328	1.10299	0.858756	1.4167
Whole grain cereal liking	Rheumatoid arthritis	Robust adjusted profile score (RAPS)	1	0.00751525	0.333509	0.982022	-0.646162	0.661193	1.00754	0.524053	1.9371
Whole grain cereal liking	Rheumatoid arthritis	Debiased inverse-variance weighted method	1	0.00776204	0.319511	0.980618	-0.618479	0.634003	1.00779	0.538763	1.88514
Whole grain cereal liking	Rheumatoid arthritis	Constrained maximum likelihood	1	-0.00265579	0.323267	0.993445	-0.636259	0.630948	0.997348	0.529269	1.87939
Whole milk liking	Rheumatoid arthritis	Inverse variance weighted	5	0.0392033	0.109581	0.720526	-0.175576	0.253983	1.03998	0.838973	1.28915
Whole milk liking	Rheumatoid arthritis	MR Egger	5	0.472585	0.630522	0.507967	-0.763237	1.70841	1.60414	0.466155	5.52017
Whole milk liking	Rheumatoid arthritis	Weighted median	5	0.0502823	0.121178	0.678182	-0.187227	0.287792	1.05157	0.829255	1.33348
Whole milk liking	Rheumatoid arthritis	Robust adjusted profile score (RAPS)	5	0.0412061	0.117941	0.726804	-0.189957	0.27237	1.04207	0.826994	1.31307
Whole milk liking	Rheumatoid arthritis	Debiased inverse-variance weighted method	5	0.0403673	0.100878	0.689039	-0.157354	0.238089	1.04119	0.854402	1.26882
Whole milk liking	Rheumatoid arthritis	Constrained maximum likelihood	5	0.0348671	0.0987091	0.723915	-0.158603	0.228337	1.03548	0.853335	1.25651
Whole milk liking	Rheumatoid arthritis	Bayesian Weighted Mendelian Randomization	5	0.040057	0.112377	0.721501	-0.180201	0.260315	1.04087	0.835102	1.29734
F-wine liking (derived food-liking factor)	Rheumatoid arthritis	Inverse variance weighted	9	-0.0352571	0.218092	0.871573	-0.462718	0.392204	0.965357	0.62957	1.48024
F-wine liking (derived food-liking factor)	Rheumatoid arthritis	MR Egger	9	-0.670551	0.753994	0.403351	-2.14838	0.807278	0.511427	0.116673	2.2418
F-wine liking (derived food-liking factor)	Rheumatoid arthritis	Weighted median	9	0.0689627	0.271692	0.799629	-0.463553	0.601479	1.0714	0.629045	1.82481
F-wine liking (derived food-liking factor)	Rheumatoid arthritis	Robust adjusted profile score (RAPS)	9	-0.0266665	0.211143	0.899498	-0.440507	0.387174	0.973686	0.64371	1.47281
F-wine liking (derived food-liking factor)	Rheumatoid arthritis	Debiased inverse-variance weighted method	9	-0.0361554	0.211112	0.864018	-0.449935	0.377624	0.96449	0.63767	1.45881
F-wine liking (derived food-liking factor)	Rheumatoid arthritis	Constrained maximum likelihood	9	-0.0301277	0.207748	0.884695	-0.437314	0.377058	0.970322	0.645769	1.45799
F-wine liking (derived food-liking factor)	Rheumatoid arthritis	Bayesian Weighted Mendelian Randomization	9	-0.0457358	0.221088	0.836114	-0.479068	0.387596	0.955294	0.61936	1.47343
Whiskey liking	Rheumatoid arthritis	Inverse variance weighted	5	0.265651	0.166315	0.110204	-0.0603259	0.591627	1.30428	0.941458	1.80693
Whiskey liking	Rheumatoid arthritis	MR Egger	5	-0.974274	4.26376	0.833946	-9.33124	7.38269	0.377466	8.86123e-05	1607.91
Whiskey liking	Rheumatoid arthritis	Weighted median	5	0.13202	0.151025	0.38203	-0.163989	0.428029	1.14113	0.848752	1.53423
Whiskey liking	Rheumatoid arthritis	Robust adjusted profile score (RAPS)	5	0.281384	0.171092	0.100046	-0.0539575	0.616725	1.32496	0.947472	1.85285
Whiskey liking	Rheumatoid arthritis	Debiased inverse-variance weighted method	5	0.274154	0.153725	0.0745199	-0.0271465	0.575455	1.31542	0.973219	1.77794
Whiskey liking	Rheumatoid arthritis	Constrained maximum likelihood	5	0.272118	0.120324	0.0237258	0.0362825	0.507953	1.31274	1.03695	1.66189
Whiskey liking	Rheumatoid arthritis	Bayesian Weighted Mendelian Randomization	5	0.283148	0.173147	0.101985	-0.0562199	0.622515	1.3273	0.945331	1.86361

## Sheet: Supplementary Table 5
Supplementary Table 5.Pleiotropy and presso test.
exposure	outcome	egger_intercept	se	pval	Global Test	Presso-pval
Fle	RA	na	na	na	na	na
MC	RA	-0.0036034	0.0373477	0.929222	3.80759	0.0189794
Coriander	RA	na	na	na	na	na
Pollock	RA	-0.0882037	0.0847103	0.407101	2.72533	0.0722245
SC	RA	-0.0870718	0.0679665	0.421943	na	na
BC	RA	-0.0123492	0.0196922	0.540681	2.24606	0.0401913
Chips	RA	0.0436936	0.0776415	0.673677	na	na
CD	RA	0.0406785	0.0232009	0.17783	-2.00406	0.115579
CWS	RA	0.0552906	0.0633951	0.475085	0.542536	0.602231

## Sheet: Supplementary Table 6
Supplementary Table 6.heterogeneity test.
exposure	outcome	Q	Q_df	Q_pval
Fle	RA	12.8447	5	0.024878
MC	RA	2.82792	4	0.587024
Coriander	RA	0.0598726	1	0.806697
Pollock	RA	3.09351	3	0.377431
SC	RA	1.77464	2	0.411758
BC	RA	19.1744	15	0.205938
Chips	RA	2.98119	2	0.225239
CD	RA	5.20784	4	0.266629
CWS	RA	2.27061	3	0.518175

## Sheet: Supplementary Table 7
Supplementary Table 7. The results of the steiger test.
exposure	outcome	steiger_test_pval	steiger_test_direction
ABTB	RA	9.91274e-71	TRUE
ASTF	RA	4.00223e-77	TRUE
Alcohol	RA	2.27632e-36	TRUE
Aniseed	RA	0.00140279	TRUE
AJ	RA	1.94377e-10	TRUE
Apples	RA	2.00628e-38	TRUE
Asparagus	RA	2.66422e-46	TRUE
Aubergine	RA	5.11636e-46	TRUE
Avocado	RA	2.72426e-10	TRUE
Bacon	RA	4.88564e-34	TRUE
BF	RA	3.25092e-15	TRUE
Banana	RA	1.38197e-15	TRUE
BM	RA	1.17598e-36	TRUE
Beans	RA	2.25154e-12	TRUE
Beef/steak	RA	1.89804e-51	TRUE
Beer	RA	7.66414e-25	TRUE
Beetroot	RA	3.9133e-06	TRUE
BP	RA	9.55763e-43	TRUE
Biscuits	RA	1.87605e-26	TRUE
BA	RA	2.321e-19	TRUE
BO	RA	2.16243e-99	TRUE
BlP	RA	1.81648e-32	TRUE
BC	RA	7.40847e-72	TRUE
BB	RA	2.71676e-68	TRUE
Broccoli	RA	2.14791e-24	TRUE
BS	RA	2.03311e-31	TRUE
Burger	RA	1.9443e-08	TRUE
BS1	RA	9.96627e-65	TRUE
Cabbage	RA	4.65726e-09	TRUE
CI	RA	4.3232e-16	TRUE
Cake	RA	8.5328e-22	TRUE
Capers	RA	1.1687e-33	TRUE
Cauliflower	RA	1.03438e-68	TRUE
CB	RA	2.07561e-79	TRUE
Cheesecake	RA	3.151e-36	TRUE
Cherry	RA	3.79975e-62	TRUE
Chicken	RA	2.94083e-10	TRUE
CP	RA	4.98245e-95	TRUE
Chips	RA	2.10894e-17	TRUE
Cod	RA	0.000171177	TRUE
CD	RA	4.23466e-67	TRUE
CM	RA	1.69797e-23	TRUE
CWS	RA	2.58952e-39	TRUE
CWS1	RA	2.10309e-06	TRUE
Coriander	RA	3.22014e-51	TRUE
CF	RA	4.63128e-15	TRUE
Cream	RA	9.98417e-84	TRUE
Crisps	RA	1.04736e-05	TRUE
Croissant	RA	8.27472e-53	TRUE
Cucumber	RA	2.13915e-26	TRUE
Curry	RA	1.90542e-44	TRUE
DC	RA	2.29094e-17	TRUE
DFD	RA	2.56887e-36	TRUE
DF	RA	4.04663e-57	TRUE
Eggs	RA	3.98722e-64	TRUE
EVOO	RA	8.90783e-19	TRUE
FacT	RA	6.55051e-24	TRUE
FF(DF)	RA	3.65548e-23	TRUE
FS	RA	5.7104e-50	TRUE
FS(DF)	RA	3.18031e-07	TRUE
FB	RA	8.68627e-11	TRUE
Fc(DF)	RA	1.2494e-23	TRUE
Fc	RA	0.0131685	TRUE
Fch	RA	8.2691e-135	TRUE
FCC	RA	2.38529e-31	TRUE
FCA	RA	3.20998e-45	TRUE
FF(DFL)	RA	9.39984e-07	TRUE
FV	RA	1.75798e-20	TRUE
Fda	RA	3.70672e-14	TRUE
FFF	RA	0.000868236	TRUE
Fde	RA	2.64891e-66	TRUE
FfaF	RA	1.08371e-21	TRUE
FfaD	RA	1.63506e-25	TRUE
FfaS	RA	3.31996e-155	TRUE
Ffi	RA	1.55219e-08	TRUE
Ffr	RA	1.19578e-06	TRUE
Fglu	RA	4.32949e-23	TRUE
FheBF	RA	4.28656e-47	TRUE
FheF	RA	6.3164e-81	TRUE
FhiPF	RA	1.94697e-11	TRUE
FD	RA	1.23817e-73	TRUE
Fle	RA	7.82811e-93	TRUE
FloCF	RA	4.57289e-46	TRUE
Fme	RA	2.84179e-46	TRUE
FoiF	RA	7.38479e-42	TRUE
FC	RA	8.76673e-69	TRUE
FF	RA	2.29527e-102	TRUE
FJ	RA	3.62017e-23	TRUE
Fruit	RA	1.78577e-28	TRUE
FsaV	RA	2.76847e-17	TRUE
FsaF	RA	4.61514e-26	TRUE
Fsa	RA	1.00624e-41	TRUE
FsacaF	RA	1.45874e-98	TRUE
FsaF(FF)	RA	0.00186142	TRUE
Fse	RA	3.3283e-144	TRUE
FshF	RA	1.90462e-42	TRUE
FsmF	RA	1.88876e-70	TRUE
Fso	RA	1.65533e-15	TRUE
FstA	RA	1.20307e-41	TRUE
FstF	RA	5.4095e-13	TRUE
FstV	RA	3.36154e-45	TRUE
FswF	RA	7.76356e-28	TRUE
FswCD	RA	1.86154e-159	TRUE
Fve	RA	3.79541e-21	TRUE
FwhF	RA	1.01514e-06	TRUE
Fwi	RA	5.45945e-57	TRUE
Garlic	RA	5.00635e-32	TRUE
Gherkins	RA	1.01776e-70	TRUE
GA	RA	3.57334e-30	TRUE
GC	RA	6.97588e-41	TRUE
Grapefruit	RA	2.52843e-29	TRUE
GO	RA	1.06831e-08	TRUE
Haddock	RA	9.94097e-25	TRUE
Ham	RA	9.91482e-49	TRUE
HC	RA	5.71664e-35	TRUE
Herring	RA	7.33893e-50	TRUE
Honey	RA	7.77402e-44	TRUE
Horseradish	RA	7.09267e-15	TRUE
IC	RA	1.51071e-35	TRUE
Jam	RA	0.00403892	TRUE
Ketchup	RA	9.19183e-16	TRUE
Kiwi	RA	3.89539e-15	TRUE
Lager	RA	3.71386e-32	TRUE
Lamb	RA	1.51011e-35	TRUE
Lemon	RA	5.08684e-16	TRUE
Liver	RA	7.48199e-26	TRUE
Mackerel	RA	1.13725e-48	TRUE
Marzipan	RA	2.6543e-08	TRUE
Mayonnaise	RA	1.24814e-76	TRUE
Melon	RA	7.52363e-36	TRUE
MC	RA	3.33429e-11	TRUE
MS	RA	8.67769e-39	TRUE
Mushroom	RA	1.13757e-05	TRUE
Onion	RA	2.28888e-21	TRUE
OJ	RA	6.65981e-16	TRUE
Oranges	RA	2.07701e-44	TRUE
Pasta	RA	3.00265e-47	TRUE
Pears	RA	2.96868e-49	TRUE
Pizza	RA	7.10071e-41	TRUE
PY	RA	4.05367e-60	TRUE
Plum	RA	1.03149e-21	TRUE
Pollock	RA	2.86512e-72	TRUE
PC	RA	4.49392e-33	TRUE
Porridge	RA	1.73634e-07	TRUE
Potatoes	RA	3.03638e-123	TRUE
Prawns	RA	2.937e-07	TRUE
RC	RA	1.76397e-40	TRUE
RM	RA	1.53288e-135	TRUE
RW	RA	4.57347e-211	TRUE
RC1	RA	1.09308e-129	TRUE
SD	RA	3.37852e-146	TRUE
SL	RA	4.26713e-39	TRUE
Salami	RA	0.000607146	TRUE
Salmon	RA	1.46022e-12	TRUE
SF	RA	8.14662e-15	TRUE
SP	RA	4.70183e-63	TRUE
Sardines	RA	9.20805e-22	TRUE
Sausages	RA	1.48268e-09	TRUE
SB	RA	8.94473e-21	TRUE
Shellfish	RA	1.66262e-17	TRUE
SmoF	RA	8.21826e-165	TRUE
SC	RA	1.11168e-109	TRUE
SM	RA	7.64633e-19	TRUE
SpiF	RA	1.06543e-66	TRUE
Spinach	RA	8.02576e-10	TRUE
Spirits	RA	7.1051e-06	TRUE
Strawberries	RA	9.39156e-27	TRUE
TD	RA	6.67963e-10	TRUE
TM	RA	6.67374e-18	TRUE
TWS	RA	1.0764e-14	TRUE
TT	RA	9.8542e-14	TRUE
Tomatoes	RA	1.50082e-54	TRUE
Turnip	RA	4.42487e-49	TRUE
Vegetables	RA	4.11853e-15	TRUE
Vinegar	RA	2.20279e-32	TRUE
Whiskey	RA	3.01595e-05	TRUE
WB	RA	5.80645e-06	TRUE
WW	RA	2.37388e-20	TRUE
WGC	RA	9.75736e-57	TRUE
WM	RA	5.00279e-15	TRUE

## Sheet: Supplementary Table 8
Supplementary Table 8. Multivariate Mendelian randomization results.
Exposure	Outcome	SNP	beta	se	pval	or	or_lci95	or_uci95
BC	RA	33	0.0124006	0.0976913	0.898991	1.01248	0.836047	1.22614
CD	RA	33	0.0215678	0.10785	0.841496	1.0218	0.827113	1.26232
Chips	RA	33	-0.236996	0.177008	0.180604	0.788994	0.557705	1.1162
Coriander	RA	33	0.424556	0.13661	0.00188489	1.52891	1.16977	1.99832
CWS	RA	33	-0.215717	0.218142	0.32272	0.805964	0.525573	1.23594
Fle	RA	33	-0.515876	0.275556	0.0611887	0.596977	0.34786	1.0245
MC	RA	33	0.247045	0.109659	0.0242685	1.28024	1.03264	1.5872
Pollock	RA	33	0.0616456	0.132878	0.6427	1.06359	0.819722	1.38
SC	RA	33	0.0209579	0.195543	0.914647	1.02118	0.696075	1.49813
